# Supplementary material for: ﻿Pollen and morphometric analysis reveal Solanumtavinuuyuku (Solanaceae), a new dioecious species from Mesoamerican Solanumsect.Anarrhichomenum
Source: PhytoKeys. 2025 Apr 4;255:1–22. doi: 10.3897/phytokeys.255.140014 (PMC11992534; doi:10.3897/phytokeys.255.140014)
Supplement: XML Treatment for Solanum tavinuuyuku [file phytokeys.255.140014-treatment1.xml]

<!DOCTYPE tp:taxon-treatment
  PUBLIC "-//TaxonX//DTD Taxonomic Treatment Publishing DTD v0 20100105//EN" "tax-treatment-NSO.dtd">
<tp:taxon-treatment xmlns:tp="http://www.plazi.org/taxpub"><tp:treatment-meta><kwd-group><label>Taxon classification</label><kwd>
              <named-content content-type="kingdom">Plantae</named-content>
            </kwd><kwd>
              <named-content content-type="order">Solanales</named-content>
            </kwd><kwd>
              <named-content content-type="family">Solanaceae</named-content>
            </kwd></kwd-group><mixed-citation publication-type="journal"><person-group><name><surname>Bryant</surname><given-names>Jacob</given-names></name><name><surname>Vazquez-Alonso</surname><given-names>Mariana</given-names></name><name><surname>Tepe</surname><given-names>Eric J.</given-names></name></person-group><article-title>﻿Pollen and morphometric analysis reveal <italic><tp:taxon-name><tp:taxon-name-part taxon-name-part-type="genus" reg="Solanum">Solanum</tp:taxon-name-part><tp:taxon-name-part taxon-name-part-type="species" reg="tavinuuyuku">tavinuuyuku</tp:taxon-name-part></tp:taxon-name></italic> (<tp:taxon-name><tp:taxon-name-part taxon-name-part-type="family">Solanaceae</tp:taxon-name-part></tp:taxon-name>), a new dioecious species from Mesoamerican <tp:taxon-name><tp:taxon-name-part taxon-name-part-type="genus" reg="Solanum">Solanum</tp:taxon-name-part><tp:taxon-name-part taxon-name-part-type="infraspecific-rank">sect.</tp:taxon-name-part><tp:taxon-name-part taxon-name-part-type="section" reg="Anarrhichomenum">Anarrhichomenum</tp:taxon-name-part></tp:taxon-name></article-title><source>PhytoKeys</source><day>04</day><month>04</month><year>2025</year><volume>255</volume><fpage>1</fpage><lpage>22</lpage><pub-id pub-id-type="doi">10.3897/phytokeys.255.140014</pub-id></mixed-citation></tp:treatment-meta><tp:nomenclature><label>﻿</label><tp:taxon-name>
            <object-id xmlns:xlink="http://www.w3.org/1999/xlink" content-type="arpha" xlink:type="simple">0037EDE4-18D4-5449-A17A-3AE469B0549C</object-id>
            <tp:taxon-name-part taxon-name-part-type="genus" reg="Solanum">Solanum</tp:taxon-name-part>
            <tp:taxon-name-part taxon-name-part-type="species" reg="tavinuuyuku">tavinuuyuku</tp:taxon-name-part>
            <object-id xmlns:xlink="http://www.w3.org/1999/xlink" content-type="ipni" xlink:type="simple">urn:lsid:ipni.org:names:77359685-1</object-id>
          </tp:taxon-name><tp:taxon-authority>J.M.Bryant &amp; Tepe</tp:taxon-authority><tp:taxon-status xmlns:xlink="http://www.w3.org/1999/xlink" xlink:type="simple">sp. nov.</tp:taxon-status><xref ref-type="fig" rid="F6">Fig. 6</xref></tp:nomenclature><tp:treatment-sec sec-type="diagnosis" id="SECID0ED6AE"><title>Diagnosis.</title><p><italic><tp:taxon-name><tp:taxon-name-part taxon-name-part-type="genus" reg="Solanum">Solanum</tp:taxon-name-part><tp:taxon-name-part taxon-name-part-type="species" reg="tavinuuyuku">tavinuuyuku</tp:taxon-name-part></tp:taxon-name></italic> resembles <italic><tp:taxon-name><tp:taxon-name-part taxon-name-part-type="genus" reg="Solanum">Solanum</tp:taxon-name-part><tp:taxon-name-part taxon-name-part-type="species" reg="ionidium">ionidium</tp:taxon-name-part></tp:taxon-name></italic> Bitter, but is distinguished from that species by its long and narrow, lanceolate, ovate to falcate, simple to 3-foliate leaves with 7–10 secondary veins, large and persistent pseudo-stipules, sparse to dense pubescence and white to violet-tinged corolla color that is especially pronounced in the floral bud.</p></tp:treatment-sec><tp:treatment-sec sec-type="material" id="SECID0EAAAG"><title>Type.</title><p>Mexico. Oaxaca • Distr. Santiago Juxtlahuaca. Mpio. Santiago Juxtlahuaca. Loc. Puerta de Luz, hacia la torre microondas, entrada por Santa Rosa, via San Miguel Cuevas a El Manzanal, <named-content xmlns:xlink="http://www.w3.org/1999/xlink" content-type="dwc:verbatimCoordinates" xlink:type="simple"><named-content content-type="geo-json" specific-use="{&#34;type&#34;:&#34;Point&#34;,&#34;coordinates&#34;:[-98.030000,17.130000]}" id="NCID0EJAAG" xlink:type="simple">17.13°N, 98.03°W</named-content></named-content>, 2405 m elev., 18 Apr 1995 (fl), <italic>J. I. Calzada 19831</italic> (holotype: MEXU! [892615]; isotypes: LL! [00218235], NY! [NY00751674]).</p></tp:treatment-sec><tp:treatment-sec sec-type="description" id="SECID0EQAAG"><title>Description.</title><p>Vine, trailing along ground or climbing on other vegetation to 10 m or more, rooting at the nodes. <bold><italic>Stems</italic></bold> woody, sparsely to densely pubescent with long, transparent to pale tawny, unbranched, eglandular, multicellular simple hairs (termed finger-hairs in <xref ref-type="bibr" rid="B56">Seithe and Anderson (1982)</xref>), 0.5–0.8 mm long, more densely pubescent at the nodes, the stems often with white lenticels. <bold><italic>Sympodial units</italic></bold> plurifoliate, not geminate. <bold><italic>Leaves</italic></bold> distichous, simple to 3-foliate pinnately compound, tending towards 3-foliate on juvenile vegetative shoots and simple on mature shoots, the blades 2–14 × 1–5 cm, chartaceous, the margins flat to somewhat revolute, not ciliate, lamina sparsely to densely pubescent to glabrescent abaxially and adaxially, but on average, more densely pubescent adaxially, on veins and on developing leaves, the rachis and petiolules densely pubescent with multicellular finger hairs; simple leaves 3.8–11 cm × 1.5–3.5 cm, ovate, lanceolate to narrowly elliptic in shape, somewhat falcate on some specimens, the bases acute to rounded, symmetrical to asymmetrical, the apices acute to acuminate, the acumen 0.3–1 cm long, venation pinnate, (5–)7–10 pairs of secondary veins, secondary veins curved; compound leaves include an apical leaflet and a single pair of lateral leaflets, the distal lateral leaflet often smaller than its counterpart or completely absent; apical leaflets of compound leaves 5.5–9 cm × 2–3 cm, substantially larger than lateral leaflets, ovate to lanceolate, the bases acute, rounded to nearly truncate, symmetrical to asymmetrical, the apices acuminate, the petiolules 1.5–2.5 mm; lateral leaflets 2–4.5 cm × 0.5–2 cm, elliptic to ovate, the apices acute, the petiolules nearly lacking to 1 mm; interjected leaflets absent; petioles 0.3–5(–8.6) cm, densely pubescent. <bold><italic>Pseudo-stipules</italic></bold> present at nearly every node, single, persistent, 3–5 × 6.5–10 mm, reniform or more rarely subovate, the apices sharply acute, pubescence resembling that of the leaves. <bold><italic>Inflorescences</italic></bold> terminal corymbose-cymes, 2–3 × branched, 1.5–2.2 cm × 2–2.5 cm in flower, 3.5–6 cm × 2.5–4 cm in fruit, with 6–15 flowers distanced 0.5–3 mm apart, the axes glabrous, glabrescent or less frequently moderately pubescent, the peduncle 1–5(–11) mm, becoming extra-axillary with added sympodia, occasionally presenting a single bract-like leaf opposite the branching point; pedicels 0.2–1.2 cm in flower, 1–1.5 cm in fruit, articulated at the base, 0.5 mm wide across the base, expanded distally in flower and fruit up to 2 mm, moderately pubescent in flower with scattered, long, slender, finger hairs, 0.3–0.8 mm, glabrescent to glabrous in fruit. <bold><italic>Flowers</italic></bold> pentamerous, apparently perfect, but dimorphic, morphologically complete, with anthers from pistillate flowers producing inaperturate pollen. <bold><italic>Calyx</italic></bold> campanulate, 1.5–2.5 mm × 1.5–3(–6) mm in developing buds, 3–3.5 mm × 3–4 mm on mature flowers, the tube 1–1.5 mm long in flower and fruit, 5-lobed, the lobes triangular with acute to apiculate apices, 1–1.5 mm × 1–1.5 mm in flower, 1.5–2.5 mm × 1.5–2.5 mm in fruit, the margins somewhat scarious, the lobes with short, stocky, clustered pubescence on the apices, 0.02–0.3 mm and often sparsely to densely pubescent with long, slender, appressed, finger hairs, 0.3–0.7 mm, across the entire calyx, glabrescent in fruit. <bold><italic>Corolla</italic></bold> 0.8–1.2 cm in diameter, stellate, 5-lobed, reflexed or flat at anthesis, the tube 1.5–2.5 mm, the lobes 3.5–6 mm × 2–2.5 mm, ovate to triangular, acute at apices, puberulent on apices and along the distal half to third of the margins, violet with white along petal margins (as visible on herbarium material), violet color pronounced on developing buds. <bold><italic>Stamens</italic></bold> equal, with filaments 0.3–1 mm long, free to partially fused to half the entire filament length, pubescent; anthers 2.8–3.1 mm × 1–1.2 mm, oblong with retuse apices, cordate at the bases, connivent, yellow, with large apical pores, developing into introrsely dehiscent longitudinal slits with age. <bold><italic>Ovary</italic></bold> glabrous; the style on short-styled, staminate flowers 1–3 mm or nearly absent, far shorter than stamens, cylindrical, the stigma slightly clubbed or truncate; the style on long-styled, pistillate flowers 5.5–6 mm, exserted above the stamens, curved at the tip, cylindrical, the stigma capitate. <bold><italic>Fruits</italic></bold> 0.3–1 cm in diameter, globose, green when immature to bright orange-red at maturity, glabrous. <bold><italic>Seeds</italic></bold> 3.5–4 mm × 2.2–3 mm, flattened, rounded to teardrop-shaped, with a 0.2–0.5 mm wide wing around the margins, the thickened part of the seed 2.5–3 mm × 2–2.5 mm, rounded to oval-shaped, lenticular, light to medium brown, the surface smooth, the wing yellowish-tan to translucent near the margins, with radial striations, 15–20 seeds per fruit.</p><fig id="F6" position="float" orientation="portrait"><object-id xmlns:xlink="http://www.w3.org/1999/xlink" content-type="doi" xlink:type="simple">10.3897/phytokeys.255.140014.figure6</object-id><object-id xmlns:xlink="http://www.w3.org/1999/xlink" content-type="arpha" xlink:type="simple">619B55B3-64C7-572A-965C-E6B992E8C5DF</object-id><label>Figure 6.</label><caption><p><italic><tp:taxon-name><tp:taxon-name-part taxon-name-part-type="genus" reg="Solanum">Solanum</tp:taxon-name-part><tp:taxon-name-part taxon-name-part-type="species" reg="tavinuuyuku">tavinuuyuku</tp:taxon-name-part></tp:taxon-name></italic><bold>A</bold> habit of flowering branch <bold>B</bold> habit of fruiting branch <bold>C</bold> pseudo-stipules with pubescence <bold>D</bold> abaxial leaf surface showing pubescence on the mid- and secondary veins <bold>E</bold> inflorescence <bold>F</bold> staminate flower <bold>G</bold> staminate flower with staminal column opened to reveal pistil <bold>H</bold> pistillate flower and detail of the pistil, with stigma magnified <bold>I</bold> calyx with pubescence <bold>J</bold> infructescence with mature berries <bold>K</bold> seed. [<bold>A, C–G</bold> drawn from Calzada 19831 <bold>B, J</bold> drawn from Calzada 19434 <bold>H</bold> drawn from Croat 45517 <bold>I</bold> drawn from Croat 45261a <bold>K</bold> drawn from Rzedowski 159]. Art by Ericka Belén Cortez Castro.</p></caption><graphic xmlns:xlink="http://www.w3.org/1999/xlink" xlink:href="phytokeys-255-001_article-140014__-g006.jpg" position="float" orientation="portrait" xlink:type="simple" id="oo_1299606.jpg"><uri content-type="original_file" xlink:type="simple">https://binary.pensoft.net/fig/1299606</uri></graphic></fig></tp:treatment-sec><tp:treatment-sec sec-type="distribution" id="SECID0EWDAG"><title>Distribution and ecology.</title><p><italic><tp:taxon-name><tp:taxon-name-part taxon-name-part-type="genus" reg="Solanum">Solanum</tp:taxon-name-part><tp:taxon-name-part taxon-name-part-type="species" reg="tavinuuyuku">tavinuuyuku</tp:taxon-name-part></tp:taxon-name></italic> appears to be endemic to south-central Mexico and has been collected in extreme western Oaxaca (Mixteca and Sierra Sur Regions) through central Guerrero (La Montaña and Centro Regions). These areas are a part of the Sierra Madre del Sur ecoregion, where <italic><tp:taxon-name><tp:taxon-name-part taxon-name-part-type="genus" reg="Solanum">S.</tp:taxon-name-part><tp:taxon-name-part taxon-name-part-type="species" reg="tavinuuyuku">tavinuuyuku</tp:taxon-name-part></tp:taxon-name></italic> grows in the understory of pine-oak forests and montane cloud forests, from 1700 to 2840 m in elevation (Fig. <xref ref-type="fig" rid="F7">7</xref>).</p><fig id="F7" position="float" orientation="portrait"><object-id xmlns:xlink="http://www.w3.org/1999/xlink" content-type="doi" xlink:type="simple">10.3897/phytokeys.255.140014.figure7</object-id><object-id xmlns:xlink="http://www.w3.org/1999/xlink" content-type="arpha" xlink:type="simple">C1994A50-5CA0-5003-BDA0-46A45ACE3A13</object-id><label>Figure 7.</label><caption><p>Distribution of <italic><tp:taxon-name><tp:taxon-name-part taxon-name-part-type="genus" reg="Solanum">Solanum</tp:taxon-name-part><tp:taxon-name-part taxon-name-part-type="species" reg="tavinuuyuku">tavinuuyuku</tp:taxon-name-part></tp:taxon-name></italic> in Mexico in the States of Oaxaca and Guerrero, within Coniferous and oak forest potential vegetation (<xref ref-type="bibr" rid="B52">Rzedowski 1990</xref>).</p></caption><graphic xmlns:xlink="http://www.w3.org/1999/xlink" xlink:href="phytokeys-255-001_article-140014__-g007.jpg" position="float" orientation="portrait" xlink:type="simple" id="oo_1299607.jpg"><uri content-type="original_file" xlink:type="simple">https://binary.pensoft.net/fig/1299607</uri></graphic></fig></tp:treatment-sec><tp:treatment-sec sec-type="phenology" id="SECID0ESFAG"><title>Phenology.</title><p><italic><tp:taxon-name><tp:taxon-name-part taxon-name-part-type="genus" reg="Solanum">Solanum</tp:taxon-name-part><tp:taxon-name-part taxon-name-part-type="species" reg="tavinuuyuku">tavinuuyuku</tp:taxon-name-part></tp:taxon-name></italic> appears to flower year-round. Flowering specimens have been collected January, April, August, October and December; fruiting specimens are from January, August and October.</p></tp:treatment-sec><tp:treatment-sec sec-type="etymology" id="SECID0EDGAG"><title>Etymology.</title><p>The epithet <italic>tavinuuyuku</italic> is of Mixtec origin and is derived from a combination of the Mixtec words <italic>tavi nuu yuku</italic>, which can be roughly translated to mean “found growing in the mountains”. We acknowledge that the very act of naming of natural objects is political. Taxonomists have and are still often guilty of acquiring these natural entities as their own intellectual possession, dictating, in a sense, the language in which we communicate about the world we inhabit. Nonetheless, it is our intent that by choosing this name, we honor the contributions of all indigenous nations and peoples in documenting and conserving local biodiversity, particularly the Mixtec people who inhabit these landscapes. Although we were not able to discover a local name for this plant, we propose an epithet sourced from a language familiar to the people who have undoubtedly interacted with it for millennia.</p></tp:treatment-sec><tp:treatment-sec sec-type="Conservation statement" id="SECID0EVGAG"><title>Conservation statement.</title><p>IUCN Red List Criteria (<xref ref-type="bibr" rid="B20">IUCN 2022</xref>) suggest a status of vulnerable (VU) for <italic><tp:taxon-name><tp:taxon-name-part taxon-name-part-type="genus" reg="Solanum">S.</tp:taxon-name-part><tp:taxon-name-part taxon-name-part-type="species" reg="tavinuuyuku">tavinuuyuku</tp:taxon-name-part></tp:taxon-name></italic>, based on criteria B1 a, b (i, iii) with an extent of occurrence (EOO) of ca. 18,582 km<sup>2</sup>. The species is known from only eight localities and is either quite rare or particularly under-collected (Fig. <xref ref-type="fig" rid="F1">1</xref>). The Sierra Madre del Sur ecoregion is composed primarily of rugged terrain, can be quite remote and thankfully is a conservation priority in Mexico (<xref ref-type="bibr" rid="B6">Arriaga Cabrera et al. 2000</xref>). However, the forest habitats where <italic><tp:taxon-name><tp:taxon-name-part taxon-name-part-type="genus" reg="Solanum">S.</tp:taxon-name-part><tp:taxon-name-part taxon-name-part-type="species" reg="tavinuuyuku">tavinuuyuku</tp:taxon-name-part></tp:taxon-name></italic> grows are under threat from ranching and agricultural activities in the area (<xref ref-type="bibr" rid="B63">Toledo-Aceves et al. 2011</xref>) which may impact the demographic and ecological stability of the species in the future if current trends continue.</p></tp:treatment-sec><tp:treatment-sec sec-type="material" id="SECID0EDIAG"><title>Specimens examined.</title><p><bold>Mexico. Guerrero</bold> • 2 km al NE del Campamento El Gallo; estribaciones SW del Cerro Teotepec, 2650 m elev., 27 Jan 1965 (fl, fr), <italic>J. Rzedowski and McVaugh 159</italic> (CORD, F, MEXU [photo]) • Mun. Eduardo Neri, along highway between Milpillas (on Highway 95) and Atoyac de Alvarez, 3.7mi W of turn-off on to road to Chichihualco, <named-content xmlns:xlink="http://www.w3.org/1999/xlink" content-type="dwc:verbatimCoordinates" xlink:type="simple"><named-content content-type="geo-json" specific-use="{&#34;type&#34;:&#34;Point&#34;,&#34;coordinates&#34;:[-99.730000,17.080000]}" id="NCID0EQIAG" xlink:type="simple">17.08°N, 99.73°W</named-content></named-content>, 2325 m elev., 14 Jan 1979 (fl, fr) <italic>T.B. Croat 45621-a</italic> (BM [photo], F, MO, NY, US) • Along road between Milpillas at Highway 95 and Atoyac de Alvarez (near Highway 200) 3.5 miles west of junction with road to Chichihualco, 2425 m elev., 12 Jan 1979 (fl), <italic>T.B. Croat 45517</italic> (MO) • 15 km al E de Pto. del Gallo, Carr. Filo de Caballo. Mpio. Chichihualco, 3090 m elev., 18 Aug 1982 (fl), <italic>L. Hernandez S. and C. Romero de T. 1414</italic> (MEXU [photo], NY). <bold>Oaxaca</bold> • Distr. Santiago Juxtlahuaca, Mpio: San Martin Peras, <named-content xmlns:xlink="http://www.w3.org/1999/xlink" content-type="dwc:verbatimCoordinates" xlink:type="simple"><named-content content-type="geo-json" specific-use="{&#34;type&#34;:&#34;Point&#34;,&#34;coordinates&#34;:[-98.110000,17.180000]}" id="NCID0EAJAG" xlink:type="simple">17.18°N, 98.11°W</named-content></named-content>, 2565 m elev., 10 Oct 1994 (fl, fr), <italic>J.I. Calzada 19434</italic> (LL, MEXU [photo], NY) • Mun. San Martin Peras, Loc. Dt. de Juxtlahuaca. A 3 km de la desviación a San Martin Peras, hacia Coicoyán de las Flores, <named-content xmlns:xlink="http://www.w3.org/1999/xlink" content-type="dwc:verbatimCoordinates" xlink:type="simple"><named-content content-type="geo-json" specific-use="{&#34;type&#34;:&#34;Point&#34;,&#34;coordinates&#34;:[-98.220000,17.280000]}" id="NCID0EKJAG" xlink:type="simple">17.28°N, 98.22°W</named-content></named-content>, 3 Dec 1992 (fl) <italic>Torres et al. 14098</italic> (MEXU [photo]) • Distr. Putla, Mpio. Santa Cruz Itundujia, A 7.37 km en LR (SE) de Santa Cruz Itundujia, <named-content xmlns:xlink="http://www.w3.org/1999/xlink" content-type="dwc:verbatimCoordinates" xlink:type="simple"><named-content content-type="geo-json" specific-use="{&#34;type&#34;:&#34;Point&#34;,&#34;coordinates&#34;:[-97.630000,16.820000]}" id="NCID0EUJAG" xlink:type="simple">16.82°N, 97.63°W</named-content></named-content>, 2865 m elev., 1 Aug 2008 (fl, fr) <italic>Gutierrez et al. 3075</italic> (MEXU [photo], SERO [photo]).</p></tp:treatment-sec><tp:treatment-sec><!--Section generated to contain objects referenced in tp:taxon-treatment.--><fig id="F1" position="float" orientation="portrait"><object-id xmlns:xlink="http://www.w3.org/1999/xlink" content-type="doi" xlink:type="simple">10.3897/phytokeys.255.140014.figure1</object-id><object-id xmlns:xlink="http://www.w3.org/1999/xlink" content-type="arpha" xlink:type="simple">4F3D3D5D-99EF-5E0B-918C-92E46A54BBC5</object-id><label>Figure 1.</label><caption><p>Distribution map of the three species of <tp:taxon-name><tp:taxon-name-part taxon-name-part-type="genus" reg="Solanum">Solanum</tp:taxon-name-part><tp:taxon-name-part taxon-name-part-type="infraspecific-rank">sect.</tp:taxon-name-part><tp:taxon-name-part taxon-name-part-type="section" reg="Anarrhichomenum">Anarrhichomenum</tp:taxon-name-part></tp:taxon-name> included in this study. The map is composed of collection locations of 82 combined accessions of <italic><tp:taxon-name><tp:taxon-name-part taxon-name-part-type="genus" reg="Solanum">Solanum</tp:taxon-name-part><tp:taxon-name-part taxon-name-part-type="species" reg="tavinuuyuku">tavinuuyuku</tp:taxon-name-part></tp:taxon-name></italic> (orange); <italic><tp:taxon-name><tp:taxon-name-part taxon-name-part-type="genus" reg="Solanum">Solanum</tp:taxon-name-part><tp:taxon-name-part taxon-name-part-type="species" reg="ionidium">ionidium</tp:taxon-name-part></tp:taxon-name></italic> (blue) and <italic><tp:taxon-name><tp:taxon-name-part taxon-name-part-type="genus" reg="Solanum">Solanum</tp:taxon-name-part><tp:taxon-name-part taxon-name-part-type="species" reg="appendiculatum">appendiculatum</tp:taxon-name-part></tp:taxon-name></italic> (grey). Specimens included in the morphometric analyses are indicated by filled circles. Supplementary accessions are indicated by open circles. The Sierra Madre del Sur biogeographic region was mapped using shapefiles of biogeographic provinces provided in <xref ref-type="bibr" rid="B41">Morrone et al. (2017)</xref>.</p></caption><graphic xmlns:xlink="http://www.w3.org/1999/xlink" xlink:href="phytokeys-255-001_article-140014__-g001.jpg" position="float" orientation="portrait" xlink:type="simple" id="oo_1299601.jpg"><uri content-type="original_file" xlink:type="simple">https://binary.pensoft.net/fig/1299601</uri></graphic></fig></tp:treatment-sec><ref-list><ref id="B56"><mixed-citation xmlns:xlink="http://www.w3.org/1999/xlink" xlink:type="simple"><person-group><name name-style="western"><surname>Seithe</surname><given-names>AK</given-names></name><name name-style="western"><surname>Anderson</surname><given-names>GJ</given-names></name></person-group> (<year>1982</year>) <article-title>Hair morphology and the relationships of species in <tp:taxon-name><tp:taxon-name-part taxon-name-part-type="genus">Solanum</tp:taxon-name-part><tp:taxon-name-part taxon-name-part-type="infraspecific-rank">sect.</tp:taxon-name-part><tp:taxon-name-part taxon-name-part-type="section">Basarthrum</tp:taxon-name-part></tp:taxon-name>.</article-title><source>Plant Systematics and Evolution</source><volume>139</volume>: <fpage>229</fpage>–<lpage>256</lpage>. <ext-link xlink:href="10.1007/BF00989327" ext-link-type="doi" xlink:type="simple">https://doi.org/10.1007/BF00989327</ext-link></mixed-citation></ref><ref id="B52"><mixed-citation xmlns:xlink="http://www.w3.org/1999/xlink" xlink:type="simple"><person-group><name name-style="western"><surname>Rzedowski</surname><given-names>J</given-names></name></person-group> (<year>1990</year>) Vegetación potencial, escala 1:4000000. En: Vegetación potencial. Tomo II, Seccion IV, 8.2 Atlas de Mexico (1990–1992). Instituto de Geografía, UNAM, Mexico.</mixed-citation></ref><ref id="B20"><mixed-citation xmlns:xlink="http://www.w3.org/1999/xlink" xlink:type="simple">IUCN (<year>2022</year>) Guidelines for using the IUCN red list categories and Criteria. Version 14. Prepared by the Standards and Petitions Committee. <ext-link xlink:href="https://www.iucnredlist.org/documents/RedListGuidelines.pdf" ext-link-type="uri" xlink:type="simple">https://www.iucnredlist.org/documents/RedListGuidelines.pdf</ext-link> [accessed 25 Jan 2023]</mixed-citation></ref><ref id="B41"><mixed-citation xmlns:xlink="http://www.w3.org/1999/xlink" xlink:type="simple"><person-group><name name-style="western"><surname>Morrone</surname><given-names>JJ</given-names></name><name name-style="western"><surname>Escalante</surname><given-names>T</given-names></name><name name-style="western"><surname>Rodríguez-Tapia</surname><given-names>G</given-names></name></person-group> (<year>2017</year>) <article-title>Mexican biogeographic provinces: Map and shapefiles.</article-title><source>Zootaxa</source><volume>4277</volume>(<issue>2</issue>): <fpage>277</fpage>–<lpage>279</lpage>. <ext-link xlink:href="10.11646/zootaxa.4277.2.8" ext-link-type="doi" xlink:type="simple">https://doi.org/10.11646/zootaxa.4277.2.8</ext-link></mixed-citation></ref><ref id="B6"><mixed-citation xmlns:xlink="http://www.w3.org/1999/xlink" xlink:type="simple"><person-group><name name-style="western"><surname>Arriaga Cabrera</surname><given-names>L</given-names></name><name name-style="western"><surname>Espinoza-Rodriguez</surname><given-names>JM</given-names></name><name name-style="western"><surname>Aguilar-Zuñiga</surname><given-names>C</given-names></name><name name-style="western"><surname>Martínez-Romero</surname><given-names>E</given-names></name><name name-style="western"><surname>Gómez-Mendoza</surname><given-names>L</given-names></name><name name-style="western"><surname>Loza</surname><given-names>EL</given-names></name></person-group> (<year>2000</year>) Regiones terrestres prioritarias de Mexico. CONABIO, Mexico DF.</mixed-citation></ref><ref id="B63"><mixed-citation xmlns:xlink="http://www.w3.org/1999/xlink" xlink:type="simple"><person-group><name name-style="western"><surname>Toledo-Aceves</surname><given-names>T</given-names></name><name name-style="western"><surname>Meave</surname><given-names>JA</given-names></name><name name-style="western"><surname>González-Espinosa</surname><given-names>M</given-names></name><name name-style="western"><surname>Ramírez-Marcia</surname><given-names>N</given-names></name></person-group> (<year>2011</year>) <article-title>Tropical montane cloud forests: Current threats and opportunities for their conservation and sustainable management in Mexico.</article-title><source>Journal of Environmental Management</source><volume>92</volume>(<issue>3</issue>): <fpage>974</fpage>–<lpage>981</lpage>. <ext-link xlink:href="10.1016/j.jenvman.2010.11.007" ext-link-type="doi" xlink:type="simple">https://doi.org/10.1016/j.jenvman.2010.11.007</ext-link></mixed-citation></ref></ref-list></tp:taxon-treatment>
