# Supplementary material for: ﻿Pollen and morphometric analysis reveal Solanumtavinuuyuku (Solanaceae), a new dioecious species from Mesoamerican Solanumsect.Anarrhichomenum
Source: PhytoKeys. 2025 Apr 4;255:1–22. doi: 10.3897/phytokeys.255.140014 (PMC11992534; doi:10.3897/phytokeys.255.140014)
Supplement: Supplementary material 1 — Specimen accessions used in morphometrics, mapping, and dioecy studies [file phytokeys-255-001_article-140014__-s001.xlsx]

## Sheet: Appendix1
Species	Collector	State	Herbarium	Lat	Long	Study
S. appendiculatum	Nee & Taylor 26876	VER	F, MO, XAL [photo]	20.63	-98.45	morph,map
S. appendiculatum	Ventura 3521	DF	CORD, MO, XAL [photo]	19.29	-99.25	morph,map
S. appendiculatum	Ventura, AF 3574	DF	CORD	19.29	-99.25	morph,map
S. appendiculatum	Pringle 4922	OAX	BR, F, G, GH, LL, MICH, UC, US	17.12	-96.7	morph,map
S. appendiculatum	Elliot K 213	OAX	WIS	17.46	-96.4	morph,map
S. appendiculatum	Davidse G & Davidse J 9767	OAX	MO	17.66	-96.33	morph,map
S. appendiculatum	Breckon & Christman 634	OAX	WIS	17.2083	-96.7083	morph,map
S. appendiculatum	Martin J 376	OAX	GH, MO, UC, US	17.466	-96.51	morph,map
S. appendiculatum	Nee 32165	OAX	CORD, NY, UC, XAL [photo]	17.3667	-96.5167	map
S. appendiculatum	Croat & Hannon 64860	CHP	MO	16.75	-92.75	map
S. appendiculatum	Ruiz 4348	MIC	MICH	19.3667	-102.367	map
S. appendiculatum	Spooner & Gomez 4267	MIC	WIS	19.8167	-100.667	map
S. appendiculatum	Cochrane 8589	VER	WIS	19.6333	-97.1	map
S. appendiculatum	Rodriguez, A. & Vargas 2771	HID	WIS	20.2	-98.7333	map
S. appendiculatum	Ruiz 4424	MIC	MICH	19.35	-102.367	map
S. appendiculatum	Iltis, Doeblye, Lasseigne 762	MEX	F	19.15	-98.7833	map
S. appendiculatum	Diggs & Corcoran 2278	MIC	F	19.8	-100.6	map
S. appendiculatum	Vazquez & Phillips 651	COL	LL	19.4417	-103.698	map
S. appendiculatum	Calzada 4385	VER	F	19.6	-97.95	morph,map
S. appendiculatum	Rosas 891	VER	B, C	20.2251	-97.5938	morph,map
S. appendiculatum	Nee 1211	VER	F	18.3833	-94.9	morph,map
S. appendiculatum	Nee & Schatz 19728	VER	AAU, BH, F, WIS	19.1667	-97.1833	morph,map
S. appendiculatum	Nee & Schatz 19776	VER	F, WIS	19.1667	-97.1667	morph,map
S. appendiculatum	Nee 23908	VER	BH, F	19.0333	-97.0167	morph,map
S. appendiculatum	Mndez, A. 235	GRO	UGAC [photo]	17.5506	-99.5058	map
S. appendiculatum	Rothschild 44	COL	F, LL, MICH	19.3272	-103.759	morph,map
S. appendiculatum	Nunez, Martinez Ramamoorthy 5245	GRO	GH	18.1833	-100.85	morph,map
S. appendiculatum	Rubio 2154	QUE	BR, F	21.1848	-99.3199	morph,map
S. appendiculatum	Diggs & Nee 2424	TAM	F	23.0366	-99.15	morph,map
S. appendiculatum	Hernandez, R. 1	HID	LL	20.214	-98.6948	map
S. appendiculatum	Breckon & Christman 1	OAX	WIS	17.4478	-96.5041	map
S. appendiculatum	Roe, Roe, More & Rzedowski 1747	MEX	WIS	18.9667	-100.083	map
S. appendiculatum	Ventura, A.F. 1060	PUE	MICH	19.8695	-97.3647	map
S. appendiculatum	Rzedowski 17161	MOR	F	18.9337	-99.2285	map
S. appendiculatum	Anderson, W.R. 13071	OAX	MICH	17.3	-96.4833	morph,map
S. appendiculatum	Bartholomew 3187	OAX	GH	18.1318	-97.0706	map
S. appendiculatum	McVaugh 10027	JAL	G, LL, MICH, US	19.5632	-103.609	map
S. appendiculatum	Chazaro & Leach 3049	VER	F, WIS	19.5765	-97.0363	map
S. appendiculatum	Campos & Torres 866	OAX	OAX [photo]	16.2321	-96.8705	map
S. appendiculatum	Martinez 13244	CHP	OAX [photo]	16.9465	-92.1729	map
S. appendiculatum	Macias 886	OAX	OAX [photo]	17.1922	-96.7749	map
S. appendiculatum	Zamudio 4113	MIC	LL, OAX [photo]	19.8573	-100.771	map
S. appendiculatum	Espinosa 2228	OAX	OAX [photo]	17.9777	-96.706	map
S. appendiculatum	Fernandez 1274	CHP	OAX [photo]	16.933333, -91.933333		map
S. appendiculatum	Perez 7	CHP	OAX [photo]	16.8087	-92.8559	map
S. appendiculatum	Cedillo 689	OAX	F	17.2671	-96.4178	map
S. appendiculatum	Lorence 3651	OAX	F	17.4478	-96.5041	map
S. appendiculatum	Alexander 870	OAX	MICH	17.3635	-96.5281	morph,map
S. appendiculatum	Bartholomew 3187	OAX	GH	18.1316	-97.3185	map
S. appendiculatum	Nelson 1356	OAX	US	16.8664	-96.9197	morph,map
S. appendiculatum	Marquez, W.R. 509	VER	F	19.57	-96.98	morph,map
S. ionidium	Torress 11777	OAX	F, MO, OAX [photo]	17.23	-96.08	morph,map
S. ionidium	Nee 23106	VER	BH, BR, F, G, GH, LL, MICH, MO, WIS, XAL [photo]	19.11	-97.23	morph,map
S. ionidium	Chazaro 1544	VER	F, UC	19.72	-96.92	morph,map
S. ionidium	Chazaro & Chazaro 6511	VER	LL, MO, WIS	19.48	-97.15	morph,map
S. ionidium	Graham & Frohlich 1114	OAX	MICH	17.3	-96.36	morph,map
S. ionidium	Galeotti 485	VER	BR	19.05	-97.27	morph,map
S. ionidium	Torres 153	OAX	MO	17.21	-96.06	morph,map
S. ionidium	Chazaro & Oliva 2615	VER	WIS	19.72	-96.96	morph,map
S. ionidium	Torres 479	OAX	MO	17.29	-96.16	morph,map
S. ionidium	Torres 5110	OAX	F, MO	17.36	-96.15	morph,map
S. ionidium	Chazaro 6025	VER	WIS	19.68	-96.92	morph,map
S. ionidium	Chazaro, Tapia, Hdez, de Ch. 5265	VER	WIS	19.51	-97.05	morph,map
S. ionidium	Chazaro & Leach 3448	VER	WIS	19.11	-97.2	morph,map
S. ionidium	Duran & Chazaro 1029	VER	WIS	19.65	-97.13	morph,map
S. ionidium	Torres 4966	OAX	MO	17.23	-96.09	morph,map
S. ionidium	Zamora & Castillo-Campos 2296	VER	XAL [photo]	19.55	-97.0833	map
S. ionidium	Zamora 1254	VER	XAL [photo]	18.5886	-97.0553	map
S. ionidium	Duran & Bielma 891	VER	NY, XAL [photo]	19.7601	-97.1304	morph,map
S. ionidium	Beccera 462	VER	XAL [photo]	19.4333	-97.15	map
S. ionidium	Beccera 812	VER	XAL [photo]	19.4333	-97.1667	map
S. ionidium	Martinez & Vazquez 823	VER	XAL [photo]	19.05	-97.2167	map
S. ionidium	Zamora & Castillo-Campos 2096	VER	XAL [photo]	19.6667	-97.1	map
S. ionidium	Castellanos 2969	OAX	OAX [photo]	17.2875	-96.2941	map
S. ionidium	Montero-Castro et al. 162	HID	NY	20.3407	-98.2178	morph,map
S. ionidium	Aguilar, del Castillo, Rivera 176	OAX	OAX [photo]	17.4396	-95.5489	map
S. tavinuuyuku	Calzada 19831	OAX	LL, MEXU [photo], NY	17.22	-98.05	morph/map/dioecy
S. tavinuuyuku	Calzada 19434	OAX	LL, MEXU [photo], NY	17.3	-97.18	morph,map,dioecy
S. tavinuuyuku	Croat 45621-a	GRO	BM, F, MO, NY US	17.08	-99.73	morph,map
S. tavinuuyuku	Gutierrez 3075	OAX	MEXU, SERO [photo]	16.82	-97.63	morph,map
S. tavinuuyuku	Torres 14098	OAX	MEXU [photo]	17.28	-98.22	morph,map
S. tavinuuyuku	Tenorio 1414	GRO	NY, MEXU [photo]	17.61	-99.85	morph,map,dioecy
S. tavinuuyuku	Rzedowski 159	GRO	CORD, F, MEXU [photo]	17.45	-100.14	morph,map,dioecy
S. tavinuuyuku	Croat 45517	GRO	MO	16.97	-100.02	morph,map,dioecy
