# Supplementary material for: ﻿Pollen and morphometric analysis reveal Solanumtavinuuyuku (Solanaceae), a new dioecious species from Mesoamerican Solanumsect.Anarrhichomenum
Source: PhytoKeys. 2025 Apr 4;255:1–22. doi: 10.3897/phytokeys.255.140014 (PMC11992534; doi:10.3897/phytokeys.255.140014)
Supplement: Supplementary material 2 — Post-hoc Dunn’s Tests results comparing morphological and geographic characters [file phytokeys-255-001_article-140014__-s002.xlsx]

## Sheet: Appendix2
Leaf Length/Width ratio	Comparison	Z	P. adj
1	S. appendiculatum - S. ionidium	-1.69045	0.0909421
2	S. appendiculatum - S. tavinuuyuku	-3.52866	0.00125299
3	S. ionidium - S. tavinuuyuku	-2.30777	0.0420237
Lateral Leaflet Length/Width ratio	Comparison	Z	P. adj
1	S. appendiculatum - S. ionidium	5.46643	1.378e-07
2	S. appendiculatum - S. tavinuuyuku	3.58016	0.000687
3	S. ionidium - S. tavinuuyuku	-0.94867	0.343
Petiole Length cm	Comparison	Z	P. adj
1	S. appendiculatum - S. ionidium	1.32359	0.556921
2	S. appendiculatum - S. tavinuuyuku	0.759355	0.89528
3	S. ionidium - S. tavinuuyuku	-0.296623	0.766754
Peduncle Length cm	Comparison	Z	P. adj
1	S. appendiculatum - S. ionidium	-0.906627	0.364604
2	S. appendiculatum - S. tavinuuyuku	2.64069	0.0165473
3	S. ionidium - S. tavinuuyuku	3.57803	0.00103859
Pedicel Length cm	Comparison	Z	P. adj
1	S. appendiculatum - S. ionidium	-3.78726	0.00045695
2	S. appendiculatum - S. tavinuuyuku	-1.57361	0.115578
3	S. ionidium - S. tavinuuyuku	1.63132	0.205643
Secondary Veins	Comparison	Z	P. adj
1	S. appendiculatum - S. ionidium	-1.30092	0.193287
2	S. appendiculatum - S. tavinuuyuku	-3.95753	0.00022719
3	S. ionidium - S. tavinuuyuku	-3.11009	0.00374061
Pseudostipule Length/Width ratio	Comparison	Z	P. adj
1	S. appendiculatum - S. ionidium	-1.38467	0.498458
2	S. appendiculatum - S. tavinuuyuku	-0.049635	0.960413
3	S. ionidium - S. tavinuuyuku	1.16112	0.491185
Calyx Length mm	Comparison	Z	P. adj
1	S. appendiculatum - S. ionidium	0.924277	0.355342
2	S. appendiculatum - S. tavinuuyuku	-1.21648	0.447603
3	S. ionidium - S. tavinuuyuku	-2.11736	0.102689
Calyx Width mm	Comparison	Z	P. adj
1	S. appendiculatum - S. ionidium	-2.67323	0.0225377
2	S. appendiculatum - S. tavinuuyuku	-0.41294	0.679651
3	S. ionidium - S. tavinuuyuku	1.90101	0.114602
Elevation	Comparison	Z	P. adj
1	S. appendiculatum - S. ionidium	1.8028	0.142839
2	S. appendiculatum - S. tavinuuyuku	-0.389919	0.696597
3	S. ionidium - S. tavinuuyuku	-1.97639	0.144331
Petal Color	Comparison	Z	P. adj
1	S. appendiculatum - S. ionidium	0	1
2	S. appendiculatum - S. tavinuuyuku	-4.75191	4.03e-06
3	S. ionidium - S. tavinuuyuku	-5.04016	1.4e-06
Region (Mountain Range in Mexico)	Comparison	Z	P. adj
1	S. appendiculatum - S. ionidium	1.20748	0.227
2	S. appendiculatum - S. tavinuuyuku	4.27225	5.81e-05
3	S. ionidium - S. tavinuuyuku	3.5301	0.000831
Flower Diameter cm	Comparison	Z	P. adj
1	S. appendiculatum - S. ionidium	-1.84981	0.193022
2	S. appendiculatum - S. tavinuuyuku	-0.341927	0.732406
3	S. ionidium - S. tavinuuyuku	1.26069	0.41484
Number of Flowers per Inflorescence	Comparison	Z	P. adj
1	S. appendiculatum - S. ionidium	3.04208	0.00704846
2	S. appendiculatum - S. tavinuuyuku	0.754222	0.450716
3	S. ionidium - S. tavinuuyuku	-1.85792	0.126361
Number of Leaflets	Comparison	Z	P. adj
1	S. appendiculatum - S. ionidium	5.54315	8.91e-08
2	S. appendiculatum - S. tavinuuyuku	3.30311	0.00191
3	S. ionidium - S. tavinuuyuku	-1.31356	0.189
