# Supplementary material for: ﻿Pollen and morphometric analysis reveal Solanumtavinuuyuku (Solanaceae), a new dioecious species from Mesoamerican Solanumsect.Anarrhichomenum
Source: PhytoKeys. 2025 Apr 4;255:1–22. doi: 10.3897/phytokeys.255.140014 (PMC11992534; doi:10.3897/phytokeys.255.140014)
Supplement: Supplementary material 3 — Accession information in DarwinCore format [file phytokeys-255-001_article-140014__-s003.csv]

institutionCode	ownerInstitutionCode	collectionID	basisOfRecord	occurrenceID	catalogNumber	otherCatalogNumbers	higherClassification	kingdom	phylum	class	order	family	scientificName	taxonID	scientificNameAuthorship	genus	subgenus	specificEpithet	verbatimTaxonRank	infraspecificEpithet	taxonRank	identifiedBy	dateIdentified	identificationReferences	identificationRemarks	taxonRemarks	identificationQualifier	typeStatus	recordedBy	recordNumber	eventDate	year	month	day	startDayOfYear	endDayOfYear	verbatimEventDate	occurrenceRemarks	habitat	behavior	vitality	fieldNumber	eventID	informationWithheld	dataGeneralizations	dynamicProperties	associatedOccurrences	associatedSequences	associatedTaxa
F		26876	PreservedSpecimen				Plantae|Spermatophyta|Tracheophyta|Magnoliophyta|Eudicots|Core Eudicots|Lamiids|Asterids|Solanales|Solanaceae|Solanum	Plantae	Magnoliophyta		Solanales	Solanaceae	Solanum appendiculatum		Dunal	Solanum		appendiculatum			Species								Nee & Taylor
MO		26876	PreservedSpecimen				Plantae|Spermatophyta|Tracheophyta|Magnoliophyta|Eudicots|Core Eudicots|Lamiids|Asterids|Solanales|Solanaceae|Solanum	Plantae	Magnoliophyta		Solanales	Solanaceae	Solanum appendiculatum		Dunal	Solanum		appendiculatum			Species								Nee & Taylor
XAL		26876	PreservedSpecimen				Plantae|Spermatophyta|Tracheophyta|Magnoliophyta|Eudicots|Core Eudicots|Lamiids|Asterids|Solanales|Solanaceae|Solanum	Plantae	Magnoliophyta		Solanales	Solanaceae	Solanum appendiculatum		Dunal	Solanum		appendiculatum			Species								Nee & Taylor
CORD		3521	PreservedSpecimen				Plantae|Spermatophyta|Tracheophyta|Magnoliophyta|Eudicots|Core Eudicots|Lamiids|Asterids|Solanales|Solanaceae|Solanum	Plantae	Magnoliophyta		Solanales	Solanaceae	Solanum appendiculatum		Dunal	Solanum		appendiculatum			Species								Ventura, AF
MO		3521	PreservedSpecimen				Plantae|Spermatophyta|Tracheophyta|Magnoliophyta|Eudicots|Core Eudicots|Lamiids|Asterids|Solanales|Solanaceae|Solanum	Plantae	Magnoliophyta		Solanales	Solanaceae	Solanum appendiculatum		Dunal	Solanum		appendiculatum			Species								Ventura, AF
XAL		3521	PreservedSpecimen				Plantae|Spermatophyta|Tracheophyta|Magnoliophyta|Eudicots|Core Eudicots|Lamiids|Asterids|Solanales|Solanaceae|Solanum	Plantae	Magnoliophyta		Solanales	Solanaceae	Solanum appendiculatum		Dunal	Solanum		appendiculatum			Species								Ventura, AF
CORD		3574	PreservedSpecimen				Plantae|Spermatophyta|Tracheophyta|Magnoliophyta|Eudicots|Core Eudicots|Lamiids|Asterids|Solanales|Solanaceae|Solanum	Plantae	Magnoliophyta		Solanales	Solanaceae	Solanum appendiculatum		Dunal	Solanum		appendiculatum			Species								Ventura, AF
BR		4922	PreservedSpecimen				Plantae|Spermatophyta|Tracheophyta|Magnoliophyta|Eudicots|Core Eudicots|Lamiids|Asterids|Solanales|Solanaceae|Solanum	Plantae	Magnoliophyta		Solanales	Solanaceae	Solanum appendiculatum		Dunal	Solanum		appendiculatum			Species								Pringle
F		4922	PreservedSpecimen				Plantae|Spermatophyta|Tracheophyta|Magnoliophyta|Eudicots|Core Eudicots|Lamiids|Asterids|Solanales|Solanaceae|Solanum	Plantae	Magnoliophyta		Solanales	Solanaceae	Solanum appendiculatum		Dunal	Solanum		appendiculatum			Species								Pringle
G		4922	PreservedSpecimen				Plantae|Spermatophyta|Tracheophyta|Magnoliophyta|Eudicots|Core Eudicots|Lamiids|Asterids|Solanales|Solanaceae|Solanum	Plantae	Magnoliophyta		Solanales	Solanaceae	Solanum appendiculatum		Dunal	Solanum		appendiculatum			Species								Pringle
GH		4922	PreservedSpecimen				Plantae|Spermatophyta|Tracheophyta|Magnoliophyta|Eudicots|Core Eudicots|Lamiids|Asterids|Solanales|Solanaceae|Solanum	Plantae	Magnoliophyta		Solanales	Solanaceae	Solanum appendiculatum		Dunal	Solanum		appendiculatum			Species								Pringle
LL		4922	PreservedSpecimen				Plantae|Spermatophyta|Tracheophyta|Magnoliophyta|Eudicots|Core Eudicots|Lamiids|Asterids|Solanales|Solanaceae|Solanum	Plantae	Magnoliophyta		Solanales	Solanaceae	Solanum appendiculatum		Dunal	Solanum		appendiculatum			Species								Pringle
MICH		4922	PreservedSpecimen				Plantae|Spermatophyta|Tracheophyta|Magnoliophyta|Eudicots|Core Eudicots|Lamiids|Asterids|Solanales|Solanaceae|Solanum	Plantae	Magnoliophyta		Solanales	Solanaceae	Solanum appendiculatum		Dunal	Solanum		appendiculatum			Species								Pringle
WIS		213	PreservedSpecimen				Plantae|Spermatophyta|Tracheophyta|Magnoliophyta|Eudicots|Core Eudicots|Lamiids|Asterids|Solanales|Solanaceae|Solanum	Plantae	Magnoliophyta		Solanales	Solanaceae	Solanum appendiculatum		Dunal	Solanum		appendiculatum			Species								Elliot K
MO		9767	PreservedSpecimen				Plantae|Spermatophyta|Tracheophyta|Magnoliophyta|Eudicots|Core Eudicots|Lamiids|Asterids|Solanales|Solanaceae|Solanum	Plantae	Magnoliophyta		Solanales	Solanaceae	Solanum appendiculatum		Dunal	Solanum		appendiculatum			Species								Davidse G & Davidse J
WIS		634	PreservedSpecimen				Plantae|Spermatophyta|Tracheophyta|Magnoliophyta|Eudicots|Core Eudicots|Lamiids|Asterids|Solanales|Solanaceae|Solanum	Plantae	Magnoliophyta		Solanales	Solanaceae	Solanum appendiculatum		Dunal	Solanum		appendiculatum			Species								Breckon & Christman
GH		376	PreservedSpecimen				Plantae|Spermatophyta|Tracheophyta|Magnoliophyta|Eudicots|Core Eudicots|Lamiids|Asterids|Solanales|Solanaceae|Solanum	Plantae	Magnoliophyta		Solanales	Solanaceae	Solanum appendiculatum		Dunal	Solanum		appendiculatum			Species								Martin J
MO		376	PreservedSpecimen				Plantae|Spermatophyta|Tracheophyta|Magnoliophyta|Eudicots|Core Eudicots|Lamiids|Asterids|Solanales|Solanaceae|Solanum	Plantae	Magnoliophyta		Solanales	Solanaceae	Solanum appendiculatum		Dunal	Solanum		appendiculatum			Species								Martin J
UC		376	PreservedSpecimen				Plantae|Spermatophyta|Tracheophyta|Magnoliophyta|Eudicots|Core Eudicots|Lamiids|Asterids|Solanales|Solanaceae|Solanum	Plantae	Magnoliophyta		Solanales	Solanaceae	Solanum appendiculatum		Dunal	Solanum		appendiculatum			Species								Martin J
US		376	PreservedSpecimen				Plantae|Spermatophyta|Tracheophyta|Magnoliophyta|Eudicots|Core Eudicots|Lamiids|Asterids|Solanales|Solanaceae|Solanum	Plantae	Magnoliophyta		Solanales	Solanaceae	Solanum appendiculatum		Dunal	Solanum		appendiculatum			Species								Martin J
CORD		32165	PreservedSpecimen				Plantae|Spermatophyta|Tracheophyta|Magnoliophyta|Eudicots|Core Eudicots|Lamiids|Asterids|Solanales|Solanaceae|Solanum	Plantae	Magnoliophyta		Solanales	Solanaceae	Solanum appendiculatum		Dunal	Solanum		appendiculatum			Species								Nee
NY		32165	PreservedSpecimen				Plantae|Spermatophyta|Tracheophyta|Magnoliophyta|Eudicots|Core Eudicots|Lamiids|Asterids|Solanales|Solanaceae|Solanum	Plantae	Magnoliophyta		Solanales	Solanaceae	Solanum appendiculatum		Dunal	Solanum		appendiculatum			Species								Nee
UC		32165	PreservedSpecimen				Plantae|Spermatophyta|Tracheophyta|Magnoliophyta|Eudicots|Core Eudicots|Lamiids|Asterids|Solanales|Solanaceae|Solanum	Plantae	Magnoliophyta		Solanales	Solanaceae	Solanum appendiculatum		Dunal	Solanum		appendiculatum			Species								Nee
XAL		32165	PreservedSpecimen				Plantae|Spermatophyta|Tracheophyta|Magnoliophyta|Eudicots|Core Eudicots|Lamiids|Asterids|Solanales|Solanaceae|Solanum	Plantae	Magnoliophyta		Solanales	Solanaceae	Solanum appendiculatum		Dunal	Solanum		appendiculatum			Species								Nee
MO		64860	PreservedSpecimen				Plantae|Spermatophyta|Tracheophyta|Magnoliophyta|Eudicots|Core Eudicots|Lamiids|Asterids|Solanales|Solanaceae|Solanum	Plantae	Magnoliophyta		Solanales	Solanaceae	Solanum appendiculatum		Dunal	Solanum		appendiculatum			Species								Croat & Hannon
MICH		4348	PreservedSpecimen				Plantae|Spermatophyta|Tracheophyta|Magnoliophyta|Eudicots|Core Eudicots|Lamiids|Asterids|Solanales|Solanaceae|Solanum	Plantae	Magnoliophyta		Solanales	Solanaceae	Solanum appendiculatum		Dunal	Solanum		appendiculatum			Species								Ruiz
WIS		4267	PreservedSpecimen				Plantae|Spermatophyta|Tracheophyta|Magnoliophyta|Eudicots|Core Eudicots|Lamiids|Asterids|Solanales|Solanaceae|Solanum	Plantae	Magnoliophyta		Solanales	Solanaceae	Solanum appendiculatum		Dunal	Solanum		appendiculatum			Species								Spooner & Gomez
WIS		8589	PreservedSpecimen				Plantae|Spermatophyta|Tracheophyta|Magnoliophyta|Eudicots|Core Eudicots|Lamiids|Asterids|Solanales|Solanaceae|Solanum	Plantae	Magnoliophyta		Solanales	Solanaceae	Solanum appendiculatum		Dunal	Solanum		appendiculatum			Species								Cochrane
WIS		2771	PreservedSpecimen				Plantae|Spermatophyta|Tracheophyta|Magnoliophyta|Eudicots|Core Eudicots|Lamiids|Asterids|Solanales|Solanaceae|Solanum	Plantae	Magnoliophyta		Solanales	Solanaceae	Solanum appendiculatum		Dunal	Solanum		appendiculatum			Species								Rodriguez, A & Vargas
MICH		4424	PreservedSpecimen				Plantae|Spermatophyta|Tracheophyta|Magnoliophyta|Eudicots|Core Eudicots|Lamiids|Asterids|Solanales|Solanaceae|Solanum	Plantae	Magnoliophyta		Solanales	Solanaceae	Solanum appendiculatum		Dunal	Solanum		appendiculatum			Species								Ruiz
F		762	PreservedSpecimen				Plantae|Spermatophyta|Tracheophyta|Magnoliophyta|Eudicots|Core Eudicots|Lamiids|Asterids|Solanales|Solanaceae|Solanum	Plantae	Magnoliophyta		Solanales	Solanaceae	Solanum appendiculatum		Dunal	Solanum		appendiculatum			Species								Iltis, Doeblye, Lasseigne
F		2278	PreservedSpecimen				Plantae|Spermatophyta|Tracheophyta|Magnoliophyta|Eudicots|Core Eudicots|Lamiids|Asterids|Solanales|Solanaceae|Solanum	Plantae	Magnoliophyta		Solanales	Solanaceae	Solanum appendiculatum		Dunal	Solanum		appendiculatum			Species								Diggs & Corcoran
LL		651	PreservedSpecimen				Plantae|Spermatophyta|Tracheophyta|Magnoliophyta|Eudicots|Core Eudicots|Lamiids|Asterids|Solanales|Solanaceae|Solanum	Plantae	Magnoliophyta		Solanales	Solanaceae	Solanum appendiculatum		Dunal	Solanum		appendiculatum			Species								Vazquez & Phillips
F		4385	PreservedSpecimen				Plantae|Spermatophyta|Tracheophyta|Magnoliophyta|Eudicots|Core Eudicots|Lamiids|Asterids|Solanales|Solanaceae|Solanum	Plantae	Magnoliophyta		Solanales	Solanaceae	Solanum appendiculatum		Dunal	Solanum		appendiculatum			Species								Calzada
B		891	PreservedSpecimen				Plantae|Spermatophyta|Tracheophyta|Magnoliophyta|Eudicots|Core Eudicots|Lamiids|Asterids|Solanales|Solanaceae|Solanum	Plantae	Magnoliophyta		Solanales	Solanaceae	Solanum appendiculatum		Dunal	Solanum		appendiculatum			Species								Rosas
C		891	PreservedSpecimen				Plantae|Spermatophyta|Tracheophyta|Magnoliophyta|Eudicots|Core Eudicots|Lamiids|Asterids|Solanales|Solanaceae|Solanum	Plantae	Magnoliophyta		Solanales	Solanaceae	Solanum appendiculatum		Dunal	Solanum		appendiculatum			Species								Rosas
F		1211	PreservedSpecimen				Plantae|Spermatophyta|Tracheophyta|Magnoliophyta|Eudicots|Core Eudicots|Lamiids|Asterids|Solanales|Solanaceae|Solanum	Plantae	Magnoliophyta		Solanales	Solanaceae	Solanum appendiculatum		Dunal	Solanum		appendiculatum			Species								Nee
AAU		19728	PreservedSpecimen				Plantae|Spermatophyta|Tracheophyta|Magnoliophyta|Eudicots|Core Eudicots|Lamiids|Asterids|Solanales|Solanaceae|Solanum	Plantae	Magnoliophyta		Solanales	Solanaceae	Solanum appendiculatum		Dunal	Solanum		appendiculatum			Species								Nee & Schatz
BH		19728	PreservedSpecimen				Plantae|Spermatophyta|Tracheophyta|Magnoliophyta|Eudicots|Core Eudicots|Lamiids|Asterids|Solanales|Solanaceae|Solanum	Plantae	Magnoliophyta		Solanales	Solanaceae	Solanum appendiculatum		Dunal	Solanum		appendiculatum			Species								Nee & Schatz
F		19728	PreservedSpecimen				Plantae|Spermatophyta|Tracheophyta|Magnoliophyta|Eudicots|Core Eudicots|Lamiids|Asterids|Solanales|Solanaceae|Solanum	Plantae	Magnoliophyta		Solanales	Solanaceae	Solanum appendiculatum		Dunal	Solanum		appendiculatum			Species								Nee & Schatz
WIS		19728	PreservedSpecimen				Plantae|Spermatophyta|Tracheophyta|Magnoliophyta|Eudicots|Core Eudicots|Lamiids|Asterids|Solanales|Solanaceae|Solanum	Plantae	Magnoliophyta		Solanales	Solanaceae	Solanum appendiculatum		Dunal	Solanum		appendiculatum			Species								Nee & Schatz
F		19776	PreservedSpecimen				Plantae|Spermatophyta|Tracheophyta|Magnoliophyta|Eudicots|Core Eudicots|Lamiids|Asterids|Solanales|Solanaceae|Solanum	Plantae	Magnoliophyta		Solanales	Solanaceae	Solanum appendiculatum		Dunal	Solanum		appendiculatum			Species								Nee & Schatz
WIS		19776	PreservedSpecimen				Plantae|Spermatophyta|Tracheophyta|Magnoliophyta|Eudicots|Core Eudicots|Lamiids|Asterids|Solanales|Solanaceae|Solanum	Plantae	Magnoliophyta		Solanales	Solanaceae	Solanum appendiculatum		Dunal	Solanum		appendiculatum			Species								Nee & Schatz
BH		23908	PreservedSpecimen				Plantae|Spermatophyta|Tracheophyta|Magnoliophyta|Eudicots|Core Eudicots|Lamiids|Asterids|Solanales|Solanaceae|Solanum	Plantae	Magnoliophyta		Solanales	Solanaceae	Solanum appendiculatum		Dunal	Solanum		appendiculatum			Species								Nee
F		23908	PreservedSpecimen				Plantae|Spermatophyta|Tracheophyta|Magnoliophyta|Eudicots|Core Eudicots|Lamiids|Asterids|Solanales|Solanaceae|Solanum	Plantae	Magnoliophyta		Solanales	Solanaceae	Solanum appendiculatum		Dunal	Solanum		appendiculatum			Species								Nee
UGAC		235	PreservedSpecimen				Plantae|Spermatophyta|Tracheophyta|Magnoliophyta|Eudicots|Core Eudicots|Lamiids|Asterids|Solanales|Solanaceae|Solanum	Plantae	Magnoliophyta		Solanales	Solanaceae	Solanum appendiculatum		Dunal	Solanum		appendiculatum			Species								Mndez, A
F		44	PreservedSpecimen				Plantae|Spermatophyta|Tracheophyta|Magnoliophyta|Eudicots|Core Eudicots|Lamiids|Asterids|Solanales|Solanaceae|Solanum	Plantae	Magnoliophyta		Solanales	Solanaceae	Solanum appendiculatum		Dunal	Solanum		appendiculatum			Species								Rothschild
LL		44	PreservedSpecimen				Plantae|Spermatophyta|Tracheophyta|Magnoliophyta|Eudicots|Core Eudicots|Lamiids|Asterids|Solanales|Solanaceae|Solanum	Plantae	Magnoliophyta		Solanales	Solanaceae	Solanum appendiculatum		Dunal	Solanum		appendiculatum			Species								Rothschild
MICH		44	PreservedSpecimen				Plantae|Spermatophyta|Tracheophyta|Magnoliophyta|Eudicots|Core Eudicots|Lamiids|Asterids|Solanales|Solanaceae|Solanum	Plantae	Magnoliophyta		Solanales	Solanaceae	Solanum appendiculatum		Dunal	Solanum		appendiculatum			Species								Rothschild
GH		5245	PreservedSpecimen				Plantae|Spermatophyta|Tracheophyta|Magnoliophyta|Eudicots|Core Eudicots|Lamiids|Asterids|Solanales|Solanaceae|Solanum	Plantae	Magnoliophyta		Solanales	Solanaceae	Solanum appendiculatum		Dunal	Solanum		appendiculatum			Species								Nunez, Martinez Ramamoorthy
BR		2154	PreservedSpecimen				Plantae|Spermatophyta|Tracheophyta|Magnoliophyta|Eudicots|Core Eudicots|Lamiids|Asterids|Solanales|Solanaceae|Solanum	Plantae	Magnoliophyta		Solanales	Solanaceae	Solanum appendiculatum		Dunal	Solanum		appendiculatum			Species								Rubio
F		2154	PreservedSpecimen				Plantae|Spermatophyta|Tracheophyta|Magnoliophyta|Eudicots|Core Eudicots|Lamiids|Asterids|Solanales|Solanaceae|Solanum	Plantae	Magnoliophyta		Solanales	Solanaceae	Solanum appendiculatum		Dunal	Solanum		appendiculatum			Species								Rubio
F		2424	PreservedSpecimen				Plantae|Spermatophyta|Tracheophyta|Magnoliophyta|Eudicots|Core Eudicots|Lamiids|Asterids|Solanales|Solanaceae|Solanum	Plantae	Magnoliophyta		Solanales	Solanaceae	Solanum appendiculatum		Dunal	Solanum		appendiculatum			Species								Diggs & Nee
LL		1	PreservedSpecimen				Plantae|Spermatophyta|Tracheophyta|Magnoliophyta|Eudicots|Core Eudicots|Lamiids|Asterids|Solanales|Solanaceae|Solanum	Plantae	Magnoliophyta		Solanales	Solanaceae	Solanum appendiculatum		Dunal	Solanum		appendiculatum			Species								Hernandez, R
WIS		1	PreservedSpecimen				Plantae|Spermatophyta|Tracheophyta|Magnoliophyta|Eudicots|Core Eudicots|Lamiids|Asterids|Solanales|Solanaceae|Solanum	Plantae	Magnoliophyta		Solanales	Solanaceae	Solanum appendiculatum		Dunal	Solanum		appendiculatum			Species								Breckon & Christman
WIS		1747	PreservedSpecimen				Plantae|Spermatophyta|Tracheophyta|Magnoliophyta|Eudicots|Core Eudicots|Lamiids|Asterids|Solanales|Solanaceae|Solanum	Plantae	Magnoliophyta		Solanales	Solanaceae	Solanum appendiculatum		Dunal	Solanum		appendiculatum			Species								Roe, Roe, More & Rzedowski
MICH		1060	PreservedSpecimen				Plantae|Spermatophyta|Tracheophyta|Magnoliophyta|Eudicots|Core Eudicots|Lamiids|Asterids|Solanales|Solanaceae|Solanum	Plantae	Magnoliophyta		Solanales	Solanaceae	Solanum appendiculatum		Dunal	Solanum		appendiculatum			Species								Ventura, AF
F		17161	PreservedSpecimen				Plantae|Spermatophyta|Tracheophyta|Magnoliophyta|Eudicots|Core Eudicots|Lamiids|Asterids|Solanales|Solanaceae|Solanum	Plantae	Magnoliophyta		Solanales	Solanaceae	Solanum appendiculatum		Dunal	Solanum		appendiculatum			Species								Rzedowski
MICH		13071	PreservedSpecimen				Plantae|Spermatophyta|Tracheophyta|Magnoliophyta|Eudicots|Core Eudicots|Lamiids|Asterids|Solanales|Solanaceae|Solanum	Plantae	Magnoliophyta		Solanales	Solanaceae	Solanum appendiculatum		Dunal	Solanum		appendiculatum			Species								Anderson, W.R.
GH		3187	PreservedSpecimen				Plantae|Spermatophyta|Tracheophyta|Magnoliophyta|Eudicots|Core Eudicots|Lamiids|Asterids|Solanales|Solanaceae|Solanum	Plantae	Magnoliophyta		Solanales	Solanaceae	Solanum appendiculatum		Dunal	Solanum		appendiculatum			Species								Bartholomew
G		10027	PreservedSpecimen				Plantae|Spermatophyta|Tracheophyta|Magnoliophyta|Eudicots|Core Eudicots|Lamiids|Asterids|Solanales|Solanaceae|Solanum	Plantae	Magnoliophyta		Solanales	Solanaceae	Solanum appendiculatum		Dunal	Solanum		appendiculatum			Species								McVaugh
LL		10027	PreservedSpecimen				Plantae|Spermatophyta|Tracheophyta|Magnoliophyta|Eudicots|Core Eudicots|Lamiids|Asterids|Solanales|Solanaceae|Solanum	Plantae	Magnoliophyta		Solanales	Solanaceae	Solanum appendiculatum		Dunal	Solanum		appendiculatum			Species								McVaugh
MICH		10027	PreservedSpecimen				Plantae|Spermatophyta|Tracheophyta|Magnoliophyta|Eudicots|Core Eudicots|Lamiids|Asterids|Solanales|Solanaceae|Solanum	Plantae	Magnoliophyta		Solanales	Solanaceae	Solanum appendiculatum		Dunal	Solanum		appendiculatum			Species								McVaugh
US		10027	PreservedSpecimen				Plantae|Spermatophyta|Tracheophyta|Magnoliophyta|Eudicots|Core Eudicots|Lamiids|Asterids|Solanales|Solanaceae|Solanum	Plantae	Magnoliophyta		Solanales	Solanaceae	Solanum appendiculatum		Dunal	Solanum		appendiculatum			Species								McVaugh
F		3049	PreservedSpecimen				Plantae|Spermatophyta|Tracheophyta|Magnoliophyta|Eudicots|Core Eudicots|Lamiids|Asterids|Solanales|Solanaceae|Solanum	Plantae	Magnoliophyta		Solanales	Solanaceae	Solanum appendiculatum		Dunal	Solanum		appendiculatum			Species								Chazaro & Leach
WIS		3049	PreservedSpecimen				Plantae|Spermatophyta|Tracheophyta|Magnoliophyta|Eudicots|Core Eudicots|Lamiids|Asterids|Solanales|Solanaceae|Solanum	Plantae	Magnoliophyta		Solanales	Solanaceae	Solanum appendiculatum		Dunal	Solanum		appendiculatum			Species								Chazaro & Leach
OAX		866	PreservedSpecimen				Plantae|Spermatophyta|Tracheophyta|Magnoliophyta|Eudicots|Core Eudicots|Lamiids|Asterids|Solanales|Solanaceae|Solanum	Plantae	Magnoliophyta		Solanales	Solanaceae	Solanum appendiculatum		Dunal	Solanum		appendiculatum			Species								Campos & Torres
OAX		13244	PreservedSpecimen				Plantae|Spermatophyta|Tracheophyta|Magnoliophyta|Eudicots|Core Eudicots|Lamiids|Asterids|Solanales|Solanaceae|Solanum	Plantae	Magnoliophyta		Solanales	Solanaceae	Solanum appendiculatum		Dunal	Solanum		appendiculatum			Species								Martinez
OAX		886	PreservedSpecimen				Plantae|Spermatophyta|Tracheophyta|Magnoliophyta|Eudicots|Core Eudicots|Lamiids|Asterids|Solanales|Solanaceae|Solanum	Plantae	Magnoliophyta		Solanales	Solanaceae	Solanum appendiculatum		Dunal	Solanum		appendiculatum			Species								Macias
LL		4113	PreservedSpecimen				Plantae|Spermatophyta|Tracheophyta|Magnoliophyta|Eudicots|Core Eudicots|Lamiids|Asterids|Solanales|Solanaceae|Solanum	Plantae	Magnoliophyta		Solanales	Solanaceae	Solanum appendiculatum		Dunal	Solanum		appendiculatum			Species								Zamudio
OAX		4113	PreservedSpecimen				Plantae|Spermatophyta|Tracheophyta|Magnoliophyta|Eudicots|Core Eudicots|Lamiids|Asterids|Solanales|Solanaceae|Solanum	Plantae	Magnoliophyta		Solanales	Solanaceae	Solanum appendiculatum		Dunal	Solanum		appendiculatum			Species								Zamudio
OAX		2228	PreservedSpecimen				Plantae|Spermatophyta|Tracheophyta|Magnoliophyta|Eudicots|Core Eudicots|Lamiids|Asterids|Solanales|Solanaceae|Solanum	Plantae	Magnoliophyta		Solanales	Solanaceae	Solanum appendiculatum		Dunal	Solanum		appendiculatum			Species								Espinosa
OAX		1274	PreservedSpecimen				Plantae|Spermatophyta|Tracheophyta|Magnoliophyta|Eudicots|Core Eudicots|Lamiids|Asterids|Solanales|Solanaceae|Solanum	Plantae	Magnoliophyta		Solanales	Solanaceae	Solanum appendiculatum		Dunal	Solanum		appendiculatum			Species								Fernandez
OAX		7	PreservedSpecimen				Plantae|Spermatophyta|Tracheophyta|Magnoliophyta|Eudicots|Core Eudicots|Lamiids|Asterids|Solanales|Solanaceae|Solanum	Plantae	Magnoliophyta		Solanales	Solanaceae	Solanum appendiculatum		Dunal	Solanum		appendiculatum			Species								Perez
F		689	PreservedSpecimen				Plantae|Spermatophyta|Tracheophyta|Magnoliophyta|Eudicots|Core Eudicots|Lamiids|Asterids|Solanales|Solanaceae|Solanum	Plantae	Magnoliophyta		Solanales	Solanaceae	Solanum appendiculatum		Dunal	Solanum		appendiculatum			Species								Cedillo
F		3651	PreservedSpecimen				Plantae|Spermatophyta|Tracheophyta|Magnoliophyta|Eudicots|Core Eudicots|Lamiids|Asterids|Solanales|Solanaceae|Solanum	Plantae	Magnoliophyta		Solanales	Solanaceae	Solanum appendiculatum		Dunal	Solanum		appendiculatum			Species								Lorence
MICH		870	PreservedSpecimen				Plantae|Spermatophyta|Tracheophyta|Magnoliophyta|Eudicots|Core Eudicots|Lamiids|Asterids|Solanales|Solanaceae|Solanum	Plantae	Magnoliophyta		Solanales	Solanaceae	Solanum appendiculatum		Dunal	Solanum		appendiculatum			Species								Alexander
GH		3187	PreservedSpecimen				Plantae|Spermatophyta|Tracheophyta|Magnoliophyta|Eudicots|Core Eudicots|Lamiids|Asterids|Solanales|Solanaceae|Solanum	Plantae	Magnoliophyta		Solanales	Solanaceae	Solanum appendiculatum		Dunal	Solanum		appendiculatum			Species								Bartholomew
US		1356	PreservedSpecimen				Plantae|Spermatophyta|Tracheophyta|Magnoliophyta|Eudicots|Core Eudicots|Lamiids|Asterids|Solanales|Solanaceae|Solanum	Plantae	Magnoliophyta		Solanales	Solanaceae	Solanum appendiculatum		Dunal	Solanum		appendiculatum			Species								Nelson
F		509	PreservedSpecimen				Plantae|Spermatophyta|Tracheophyta|Magnoliophyta|Eudicots|Core Eudicots|Lamiids|Asterids|Solanales|Solanaceae|Solanum	Plantae	Magnoliophyta		Solanales	Solanaceae	Solanum appendiculatum		Dunal	Solanum		appendiculatum			Species								Marquez, WR
F		11777	PreservedSpecimen				Plantae|Spermatophyta|Tracheophyta|Magnoliophyta|Eudicots|Core Eudicots|Lamiids|Asterids|Solanales|Solanaceae|Solanum	Plantae	Magnoliophyta		Solanales	Solanaceae	Solanum ionidium		Bitter	Solanum		ionidium			Species								Torress
MO		11777	PreservedSpecimen				Plantae|Spermatophyta|Tracheophyta|Magnoliophyta|Eudicots|Core Eudicots|Lamiids|Asterids|Solanales|Solanaceae|Solanum	Plantae	Magnoliophyta		Solanales	Solanaceae	Solanum ionidium		Bitter	Solanum		ionidium			Species								Torress
OAX		11777	PreservedSpecimen				Plantae|Spermatophyta|Tracheophyta|Magnoliophyta|Eudicots|Core Eudicots|Lamiids|Asterids|Solanales|Solanaceae|Solanum	Plantae	Magnoliophyta		Solanales	Solanaceae	Solanum ionidium		Bitter	Solanum		ionidium			Species								Torress
BH		23106	PreservedSpecimen				Plantae|Spermatophyta|Tracheophyta|Magnoliophyta|Eudicots|Core Eudicots|Lamiids|Asterids|Solanales|Solanaceae|Solanum	Plantae	Magnoliophyta		Solanales	Solanaceae	Solanum ionidium		Bitter	Solanum		ionidium			Species								Nee
BR		23106	PreservedSpecimen				Plantae|Spermatophyta|Tracheophyta|Magnoliophyta|Eudicots|Core Eudicots|Lamiids|Asterids|Solanales|Solanaceae|Solanum	Plantae	Magnoliophyta		Solanales	Solanaceae	Solanum ionidium		Bitter	Solanum		ionidium			Species								Nee
F		23106	PreservedSpecimen				Plantae|Spermatophyta|Tracheophyta|Magnoliophyta|Eudicots|Core Eudicots|Lamiids|Asterids|Solanales|Solanaceae|Solanum	Plantae	Magnoliophyta		Solanales	Solanaceae	Solanum ionidium		Bitter	Solanum		ionidium			Species								Nee
G		23106	PreservedSpecimen				Plantae|Spermatophyta|Tracheophyta|Magnoliophyta|Eudicots|Core Eudicots|Lamiids|Asterids|Solanales|Solanaceae|Solanum	Plantae	Magnoliophyta		Solanales	Solanaceae	Solanum ionidium		Bitter	Solanum		ionidium			Species								Nee
GH		23106	PreservedSpecimen				Plantae|Spermatophyta|Tracheophyta|Magnoliophyta|Eudicots|Core Eudicots|Lamiids|Asterids|Solanales|Solanaceae|Solanum	Plantae	Magnoliophyta		Solanales	Solanaceae	Solanum ionidium		Bitter	Solanum		ionidium			Species								Nee
LL		23106	PreservedSpecimen				Plantae|Spermatophyta|Tracheophyta|Magnoliophyta|Eudicots|Core Eudicots|Lamiids|Asterids|Solanales|Solanaceae|Solanum	Plantae	Magnoliophyta		Solanales	Solanaceae	Solanum ionidium		Bitter	Solanum		ionidium			Species								Nee
MO		23106	PreservedSpecimen				Plantae|Spermatophyta|Tracheophyta|Magnoliophyta|Eudicots|Core Eudicots|Lamiids|Asterids|Solanales|Solanaceae|Solanum	Plantae	Magnoliophyta		Solanales	Solanaceae	Solanum ionidium		Bitter	Solanum		ionidium			Species								Nee
F		1544	PreservedSpecimen				Plantae|Spermatophyta|Tracheophyta|Magnoliophyta|Eudicots|Core Eudicots|Lamiids|Asterids|Solanales|Solanaceae|Solanum	Plantae	Magnoliophyta		Solanales	Solanaceae	Solanum ionidium		Bitter	Solanum		ionidium			Species								Chazaro
UC		1544	PreservedSpecimen				Plantae|Spermatophyta|Tracheophyta|Magnoliophyta|Eudicots|Core Eudicots|Lamiids|Asterids|Solanales|Solanaceae|Solanum	Plantae	Magnoliophyta		Solanales	Solanaceae	Solanum ionidium		Bitter	Solanum		ionidium			Species								Chazaro
LL		6511	PreservedSpecimen				Plantae|Spermatophyta|Tracheophyta|Magnoliophyta|Eudicots|Core Eudicots|Lamiids|Asterids|Solanales|Solanaceae|Solanum	Plantae	Magnoliophyta		Solanales	Solanaceae	Solanum ionidium		Bitter	Solanum		ionidium			Species								Chazaro & Chazaro
MO		6511	PreservedSpecimen				Plantae|Spermatophyta|Tracheophyta|Magnoliophyta|Eudicots|Core Eudicots|Lamiids|Asterids|Solanales|Solanaceae|Solanum	Plantae	Magnoliophyta		Solanales	Solanaceae	Solanum ionidium		Bitter	Solanum		ionidium			Species								Chazaro & Chazaro
WIS		6511	PreservedSpecimen				Plantae|Spermatophyta|Tracheophyta|Magnoliophyta|Eudicots|Core Eudicots|Lamiids|Asterids|Solanales|Solanaceae|Solanum	Plantae	Magnoliophyta		Solanales	Solanaceae	Solanum ionidium		Bitter	Solanum		ionidium			Species								Chazaro & Chazaro
MICH		1114	PreservedSpecimen				Plantae|Spermatophyta|Tracheophyta|Magnoliophyta|Eudicots|Core Eudicots|Lamiids|Asterids|Solanales|Solanaceae|Solanum	Plantae	Magnoliophyta		Solanales	Solanaceae	Solanum ionidium		Bitter	Solanum		ionidium			Species								Graham & Frohlich
BR		485	PreservedSpecimen				Plantae|Spermatophyta|Tracheophyta|Magnoliophyta|Eudicots|Core Eudicots|Lamiids|Asterids|Solanales|Solanaceae|Solanum	Plantae	Magnoliophyta		Solanales	Solanaceae	Solanum ionidium		Bitter	Solanum		ionidium			Species								Galeotti
MO		153	PreservedSpecimen				Plantae|Spermatophyta|Tracheophyta|Magnoliophyta|Eudicots|Core Eudicots|Lamiids|Asterids|Solanales|Solanaceae|Solanum	Plantae	Magnoliophyta		Solanales	Solanaceae	Solanum ionidium		Bitter	Solanum		ionidium			Species								Torres
WIS		2615	PreservedSpecimen				Plantae|Spermatophyta|Tracheophyta|Magnoliophyta|Eudicots|Core Eudicots|Lamiids|Asterids|Solanales|Solanaceae|Solanum	Plantae	Magnoliophyta		Solanales	Solanaceae	Solanum ionidium		Bitter	Solanum		ionidium			Species								Chazaro & Oliva
MO		479	PreservedSpecimen				Plantae|Spermatophyta|Tracheophyta|Magnoliophyta|Eudicots|Core Eudicots|Lamiids|Asterids|Solanales|Solanaceae|Solanum	Plantae	Magnoliophyta		Solanales	Solanaceae	Solanum ionidium		Bitter	Solanum		ionidium			Species								Torres
F		5110	PreservedSpecimen				Plantae|Spermatophyta|Tracheophyta|Magnoliophyta|Eudicots|Core Eudicots|Lamiids|Asterids|Solanales|Solanaceae|Solanum	Plantae	Magnoliophyta		Solanales	Solanaceae	Solanum ionidium		Bitter	Solanum		ionidium			Species								Torres
MO		5110	PreservedSpecimen				Plantae|Spermatophyta|Tracheophyta|Magnoliophyta|Eudicots|Core Eudicots|Lamiids|Asterids|Solanales|Solanaceae|Solanum	Plantae	Magnoliophyta		Solanales	Solanaceae	Solanum ionidium		Bitter	Solanum		ionidium			Species								Torres
WIS		6025	PreservedSpecimen				Plantae|Spermatophyta|Tracheophyta|Magnoliophyta|Eudicots|Core Eudicots|Lamiids|Asterids|Solanales|Solanaceae|Solanum	Plantae	Magnoliophyta		Solanales	Solanaceae	Solanum ionidium		Bitter	Solanum		ionidium			Species								Chazaro
WIS		5265	PreservedSpecimen				Plantae|Spermatophyta|Tracheophyta|Magnoliophyta|Eudicots|Core Eudicots|Lamiids|Asterids|Solanales|Solanaceae|Solanum	Plantae	Magnoliophyta		Solanales	Solanaceae	Solanum ionidium		Bitter	Solanum		ionidium			Species								Chazaro, Tapia, Hdez, de Ch.
WIS		3448	PreservedSpecimen				Plantae|Spermatophyta|Tracheophyta|Magnoliophyta|Eudicots|Core Eudicots|Lamiids|Asterids|Solanales|Solanaceae|Solanum	Plantae	Magnoliophyta		Solanales	Solanaceae	Solanum ionidium		Bitter	Solanum		ionidium			Species								Chazaro & Leach
WIS		1029	PreservedSpecimen				Plantae|Spermatophyta|Tracheophyta|Magnoliophyta|Eudicots|Core Eudicots|Lamiids|Asterids|Solanales|Solanaceae|Solanum	Plantae	Magnoliophyta		Solanales	Solanaceae	Solanum ionidium		Bitter	Solanum		ionidium			Species								Duran & Chazaro
MO		4966	PreservedSpecimen				Plantae|Spermatophyta|Tracheophyta|Magnoliophyta|Eudicots|Core Eudicots|Lamiids|Asterids|Solanales|Solanaceae|Solanum	Plantae	Magnoliophyta		Solanales	Solanaceae	Solanum ionidium		Bitter	Solanum		ionidium			Species								Torres
XAL		2296	PreservedSpecimen				Plantae|Spermatophyta|Tracheophyta|Magnoliophyta|Eudicots|Core Eudicots|Lamiids|Asterids|Solanales|Solanaceae|Solanum	Plantae	Magnoliophyta		Solanales	Solanaceae	Solanum ionidium		Bitter	Solanum		ionidium			Species								Zamora & Castillo-Campos
XAL		1254	PreservedSpecimen				Plantae|Spermatophyta|Tracheophyta|Magnoliophyta|Eudicots|Core Eudicots|Lamiids|Asterids|Solanales|Solanaceae|Solanum	Plantae	Magnoliophyta		Solanales	Solanaceae	Solanum ionidium		Bitter	Solanum		ionidium			Species								Zamora
NY		891	PreservedSpecimen				Plantae|Spermatophyta|Tracheophyta|Magnoliophyta|Eudicots|Core Eudicots|Lamiids|Asterids|Solanales|Solanaceae|Solanum	Plantae	Magnoliophyta		Solanales	Solanaceae	Solanum ionidium		Bitter	Solanum		ionidium			Species								Duran & Bielma
XAL		891	PreservedSpecimen				Plantae|Spermatophyta|Tracheophyta|Magnoliophyta|Eudicots|Core Eudicots|Lamiids|Asterids|Solanales|Solanaceae|Solanum	Plantae	Magnoliophyta		Solanales	Solanaceae	Solanum ionidium		Bitter	Solanum		ionidium			Species								Duran & Bielma
XAL		462	PreservedSpecimen				Plantae|Spermatophyta|Tracheophyta|Magnoliophyta|Eudicots|Core Eudicots|Lamiids|Asterids|Solanales|Solanaceae|Solanum	Plantae	Magnoliophyta		Solanales	Solanaceae	Solanum ionidium		Bitter	Solanum		ionidium			Species								Beccera
XAL		812	PreservedSpecimen				Plantae|Spermatophyta|Tracheophyta|Magnoliophyta|Eudicots|Core Eudicots|Lamiids|Asterids|Solanales|Solanaceae|Solanum	Plantae	Magnoliophyta		Solanales	Solanaceae	Solanum ionidium		Bitter	Solanum		ionidium			Species								Beccera
XAL		823	PreservedSpecimen				Plantae|Spermatophyta|Tracheophyta|Magnoliophyta|Eudicots|Core Eudicots|Lamiids|Asterids|Solanales|Solanaceae|Solanum	Plantae	Magnoliophyta		Solanales	Solanaceae	Solanum ionidium		Bitter	Solanum		ionidium			Species								Martinez & Vazquez
XAL		2096	PreservedSpecimen				Plantae|Spermatophyta|Tracheophyta|Magnoliophyta|Eudicots|Core Eudicots|Lamiids|Asterids|Solanales|Solanaceae|Solanum	Plantae	Magnoliophyta		Solanales	Solanaceae	Solanum ionidium		Bitter	Solanum		ionidium			Species								Zamora & Castillo-Campos
OAX [photo]		2969	PreservedSpecimen				Plantae|Spermatophyta|Tracheophyta|Magnoliophyta|Eudicots|Core Eudicots|Lamiids|Asterids|Solanales|Solanaceae|Solanum	Plantae	Magnoliophyta		Solanales	Solanaceae	Solanum ionidium		Bitter	Solanum		ionidium			Species								Castellanos
NY		162	PreservedSpecimen				Plantae|Spermatophyta|Tracheophyta|Magnoliophyta|Eudicots|Core Eudicots|Lamiids|Asterids|Solanales|Solanaceae|Solanum	Plantae	Magnoliophyta		Solanales	Solanaceae	Solanum ionidium		Bitter	Solanum		ionidium			Species								Montero-Castro et al.
OAX		176	PreservedSpecimen				Plantae|Spermatophyta|Tracheophyta|Magnoliophyta|Eudicots|Core Eudicots|Lamiids|Asterids|Solanales|Solanaceae|Solanum	Plantae	Magnoliophyta		Solanales	Solanaceae	Solanum ionidium		Bitter	Solanum		ionidium			Species								Aguilar, del Castillo, Rivera
MEXU		19831	PreservedSpecimen				Plantae|Spermatophyta|Tracheophyta|Magnoliophyta|Eudicots|Core Eudicots|Lamiids|Asterids|Solanales|Solanaceae|Solanum	Plantae	Magnoliophyta		Solanales	Solanaceae	Solanum tavinuuyuku		J.M. Bryant and Tepe	Solanum		tavinuuyuku			Species	J.M. Bryant	12/22/24					Holotype	Calzada
LL		19831	PreservedSpecimen				Plantae|Spermatophyta|Tracheophyta|Magnoliophyta|Eudicots|Core Eudicots|Lamiids|Asterids|Solanales|Solanaceae|Solanum	Plantae	Magnoliophyta		Solanales	Solanaceae	Solanum tavinuuyuku		J.M. Bryant and Tepe	Solanum		tavinuuyuku			Species	J.M. Bryant	12/22/24					Isotype	Calzada
NY		19831	PreservedSpecimen				Plantae|Spermatophyta|Tracheophyta|Magnoliophyta|Eudicots|Core Eudicots|Lamiids|Asterids|Solanales|Solanaceae|Solanum	Plantae	Magnoliophyta		Solanales	Solanaceae	Solanum tavinuuyuku		J.M. Bryant and Tepe	Solanum		tavinuuyuku			Species	J.M. Bryant	12/22/24					Isotype	Calzada
MEXU		19434	PreservedSpecimen				Plantae|Spermatophyta|Tracheophyta|Magnoliophyta|Eudicots|Core Eudicots|Lamiids|Asterids|Solanales|Solanaceae|Solanum	Plantae	Magnoliophyta		Solanales	Solanaceae	Solanum tavinuuyuku		J.M. Bryant and Tepe	Solanum		tavinuuyuku			Species	J.M. Bryant	12/23/24						Calzada
LL		19434	PreservedSpecimen				Plantae|Spermatophyta|Tracheophyta|Magnoliophyta|Eudicots|Core Eudicots|Lamiids|Asterids|Solanales|Solanaceae|Solanum	Plantae	Magnoliophyta		Solanales	Solanaceae	Solanum tavinuuyuku		J.M. Bryant and Tepe	Solanum		tavinuuyuku			Species	J.M. Bryant	12/23/24						Calzada
NY		19434	PreservedSpecimen				Plantae|Spermatophyta|Tracheophyta|Magnoliophyta|Eudicots|Core Eudicots|Lamiids|Asterids|Solanales|Solanaceae|Solanum	Plantae	Magnoliophyta		Solanales	Solanaceae	Solanum tavinuuyuku		J.M. Bryant and Tepe	Solanum		tavinuuyuku			Species	J.M. Bryant	12/23/24						Calzada
BM		45621	PreservedSpecimen				Plantae|Spermatophyta|Tracheophyta|Magnoliophyta|Eudicots|Core Eudicots|Lamiids|Asterids|Solanales|Solanaceae|Solanum	Plantae	Magnoliophyta		Solanales	Solanaceae	Solanum tavinuuyuku		J.M. Bryant and Tepe	Solanum		tavinuuyuku			Species	J.M. Bryant	12/24/24						Croat
F		45621	PreservedSpecimen				Plantae|Spermatophyta|Tracheophyta|Magnoliophyta|Eudicots|Core Eudicots|Lamiids|Asterids|Solanales|Solanaceae|Solanum	Plantae	Magnoliophyta		Solanales	Solanaceae	Solanum tavinuuyuku		J.M. Bryant and Tepe	Solanum		tavinuuyuku			Species	J.M. Bryant	12/24/24						Croat
MO		45621	PreservedSpecimen				Plantae|Spermatophyta|Tracheophyta|Magnoliophyta|Eudicots|Core Eudicots|Lamiids|Asterids|Solanales|Solanaceae|Solanum	Plantae	Magnoliophyta		Solanales	Solanaceae	Solanum tavinuuyuku		J.M. Bryant and Tepe	Solanum		tavinuuyuku			Species	J.M. Bryant	12/24/24						Croat
NY		45621	PreservedSpecimen				Plantae|Spermatophyta|Tracheophyta|Magnoliophyta|Eudicots|Core Eudicots|Lamiids|Asterids|Solanales|Solanaceae|Solanum	Plantae	Magnoliophyta		Solanales	Solanaceae	Solanum tavinuuyuku		J.M. Bryant and Tepe	Solanum		tavinuuyuku			Species	J.M. Bryant	12/24/24						Croat
US		45621	PreservedSpecimen				Plantae|Spermatophyta|Tracheophyta|Magnoliophyta|Eudicots|Core Eudicots|Lamiids|Asterids|Solanales|Solanaceae|Solanum	Plantae	Magnoliophyta		Solanales	Solanaceae	Solanum tavinuuyuku		J.M. Bryant and Tepe	Solanum		tavinuuyuku			Species	J.M. Bryant	12/24/24						Croat
MEXU		3075	PreservedSpecimen				Plantae|Spermatophyta|Tracheophyta|Magnoliophyta|Eudicots|Core Eudicots|Lamiids|Asterids|Solanales|Solanaceae|Solanum	Plantae	Magnoliophyta		Solanales	Solanaceae	Solanum tavinuuyuku		J.M. Bryant and Tepe	Solanum		tavinuuyuku			Species	J.M. Bryant	12/25/24						Gutierrez
SERO		3075	PreservedSpecimen				Plantae|Spermatophyta|Tracheophyta|Magnoliophyta|Eudicots|Core Eudicots|Lamiids|Asterids|Solanales|Solanaceae|Solanum	Plantae	Magnoliophyta		Solanales	Solanaceae	Solanum tavinuuyuku		J.M. Bryant and Tepe	Solanum		tavinuuyuku			Species	J.M. Bryant	12/25/24						Gutierrez
MEXU		14098	PreservedSpecimen				Plantae|Spermatophyta|Tracheophyta|Magnoliophyta|Eudicots|Core Eudicots|Lamiids|Asterids|Solanales|Solanaceae|Solanum	Plantae	Magnoliophyta		Solanales	Solanaceae	Solanum tavinuuyuku		J.M. Bryant and Tepe	Solanum		tavinuuyuku			Species	J.M. Bryant	12/26/24						Torres
NY		1414	PreservedSpecimen				Plantae|Spermatophyta|Tracheophyta|Magnoliophyta|Eudicots|Core Eudicots|Lamiids|Asterids|Solanales|Solanaceae|Solanum	Plantae	Magnoliophyta		Solanales	Solanaceae	Solanum tavinuuyuku		J.M. Bryant and Tepe	Solanum		tavinuuyuku			Species	J.M. Bryant	12/27/24						Tenorio
MEXU		1414	PreservedSpecimen				Plantae|Spermatophyta|Tracheophyta|Magnoliophyta|Eudicots|Core Eudicots|Lamiids|Asterids|Solanales|Solanaceae|Solanum	Plantae	Magnoliophyta		Solanales	Solanaceae	Solanum tavinuuyuku		J.M. Bryant and Tepe	Solanum		tavinuuyuku			Species	J.M. Bryant	12/27/24						Tenorio
CORD		159	PreservedSpecimen				Plantae|Spermatophyta|Tracheophyta|Magnoliophyta|Eudicots|Core Eudicots|Lamiids|Asterids|Solanales|Solanaceae|Solanum	Plantae	Magnoliophyta		Solanales	Solanaceae	Solanum tavinuuyuku		J.M. Bryant and Tepe	Solanum		tavinuuyuku			Species	J.M. Bryant	12/28/24						Rzedowski
F		159	PreservedSpecimen				Plantae|Spermatophyta|Tracheophyta|Magnoliophyta|Eudicots|Core Eudicots|Lamiids|Asterids|Solanales|Solanaceae|Solanum	Plantae	Magnoliophyta		Solanales	Solanaceae	Solanum tavinuuyuku		J.M. Bryant and Tepe	Solanum		tavinuuyuku			Species	J.M. Bryant	12/28/24						Rzedowski
MEXU		159	PreservedSpecimen				Plantae|Spermatophyta|Tracheophyta|Magnoliophyta|Eudicots|Core Eudicots|Lamiids|Asterids|Solanales|Solanaceae|Solanum	Plantae	Magnoliophyta		Solanales	Solanaceae	Solanum tavinuuyuku		J.M. Bryant and Tepe	Solanum		tavinuuyuku			Species	J.M. Bryant	12/28/24						Rzedowski
MO		45517	PreservedSpecimen				Plantae|Spermatophyta|Tracheophyta|Magnoliophyta|Eudicots|Core Eudicots|Lamiids|Asterids|Solanales|Solanaceae|Solanum	Plantae	Magnoliophyta		Solanales	Solanaceae	Solanum tavinuuyuku		J.M. Bryant and Tepe	Solanum		tavinuuyuku			Species	J.M. Bryant	12/29/24						Croat
[truncated: 43 more columns]
