# Supplementary material for: ﻿Pollen and morphometric analysis reveal Solanumtavinuuyuku (Solanaceae), a new dioecious species from Mesoamerican Solanumsect.Anarrhichomenum
Source: PhytoKeys. 2025 Apr 4;255:1–22. doi: 10.3897/phytokeys.255.140014 (PMC11992534; doi:10.3897/phytokeys.255.140014)
Supplement: Supplementary material 4 — Character matrix of morphological variables used in multivariate statistical analyses [file phytokeys-255-001_article-140014__-s004.csv]

Species	ID	Lateral.LW	Region	Elev	LW	Secondary Veins	PS.LW	Petiole_avg	Peduncle_avg	Pedicels_avg	Corolla_Color	Calyx L	Calyx W_lobe	Flowerdia	Numberflor	Leaflets
S. appendiculatum	26876	1.22	2	1800	2.06	5	1.09	1.1	0.4	0.65	1	2	1.2	1	11	3
S. appendiculatum	3521	2.20	4	2700	2.35	4	3.33	1.25	0.65	1.35	1	2	1.3	0.8	12	3
S. appendiculatum	3574	2.30	4	2700	2.39	5	1.47	2.15	1.9	0.8	1	2.5	1.5	0.8	10	3
S. appendiculatum	4922	1.89	3	3000	1.08	5	1.50	1.4	0.8	0.65	1	2.5	1.2	1.2	20	5
S. appendiculatum	213	3.29	3	2500	1.44	5	1.71	0.75	0.9	0.75	1	2.5	1	1	15	5
S. appendiculatum	9767	3.73	1	2810	1.71	8	1.71	3.15	0.8	0.65	1	2.5	1	1.1	7	5
S. appendiculatum	376	2.24	3	2700	1.34	5	1.63	1.9	0.55	0.9	1	2	1	0.8	25	5
S. appendiculatum	5245	2.59	1	1810	1.2	5	2.00	1.5	0.7	0.7	1	2	1.5	0.6	30	7
S. appendiculatum	634	2.89	3	2590	1.75	7	2.00	2	0.75	0.65	1	2	1.2	1	15	5
S. appendiculatum	13071	2.89	3	2480	1.39	4	1.38	2.05	0.7	0.7	1	2	1	1	8	5
S. appendiculatum	870	2.22	3		1.43	5	2.40	2.1	0.65	0.7	1	2.5	1.1	1.2	15	7
S. appendiculatum	1356	2.08	3	2400	1.73	5	2.20	2.75	3.75	0.75	1	2	1	1.2	16	5
S. ionidium	23106	0.00	2	2900	1.26	5	3.33	1.4	3.75	1.5	1	3.5	2	1.2	9	1
S. ionidium	6511	0.00	2	2750	1.51	5	1.80	1.15	0.5	1.65	1	1.9	1.5	0.8	9	1
S. ionidium	1544	0.00	2	2300	2.82	6	2.50	1.25	2.25	0.85	1	2	1.5	1.3	10	1
S. ionidium	2615	0.00	2	2300	1.75	6	2.00	1.3	1	0.9	1	1.2	2.2	0.8	15	1
S. ionidium	485	0.00	2		2.13	5	2.00	1.15	0.7	1.1	1	1.5	1	1.2	10	1
S. ionidium	509	0.00	2	1900	1.05	6	2.65	1.9	0.75	2.25	1	2.5	1.5		5	1
S. ionidium	6025	0.00	2	2200	1.93	6	2.47	1.45	1.1	0.8	1	2.5	0.9		5	1
S. ionidium	5265	0.00	2	2500	2.36	4	2.88	1.1	1.5	1.8	1	2	1.3		1	1
S. ionidium	3448	0.00	2	2500	3.46	5	1.75	4.2	1.6	1.5	1	2.4	1.4	1.5	5	1
S. ionidium	1029	0.00	2		2.77	6	2.35	1.75	4	1.6	1	1.5	3		8	1
S. ionidium	1114	0.00	3	2200	2.68	6	1.70	1.1	1.2	1.4	1	1.4	1		7	1
S. ionidium	11777	0.00	3	2460	2.02	6	1.43	1.2	1.1	1.55	1	2.5	1.5	1.3	20	1
S. ionidium	153	0.00	3	2250	2.79	7	1.60	2.4	2	0.9	1	1.3	2	1.2	3	1
S. ionidium	479	0.00	3	1000	1.79	6	1.60	1	0.9	1.25	1	3.5	2.5	1.2	15	1
S. ionidium	5110	0.00	3	2200	1.87	6	2.00	3.05	2.2	1.1	1	5	3		7	1
S. ionidium	4966	0.00	3		2.16	6	3.24	1.35	0.3	0.95	1	2	1.2		8	1
S. ionidium	162	0.00	2		1.41	5	1.50	1.75	0.25	0.8	1	1.5	1.5	0.8	6	1
S. ionidium	891	0.00	2	2250	1.55	5	1.75	1.25	0.3	0.65	1	1.7	1.5	1.2	8	1
S. tavinuuyuku	19831	2.17	1	2405	3.63	10	2.00	1.15	0.225	0.55	2	2	1	1	20	3
S. tavinuuyuku	19434	0.00	1	2565	4	7	1.94	1	0.3	1.15		2.7	1.3		12	1
S. tavinuuyuku	45517	0.00	1	2425	3.36	6	1.40	1.3	0.2	0.85	2	2	1.5	1.2	6	1
S. tavinuuyuku	45621-a	1.96	1	2325	1.39	7	2.00	1.55	0.3	1.05	2	2.5	1.5	1.2	5	3
S. tavinuuyuku	159	0.00	1	2650	4.29	7	1.56			0.8	2	2	1	0.9	16	3
S. tavinuuyuku	1414	0.00	1	3090	4	7	1.60	3	0.45	0.9	2	3.5	1	1	11	1
S. tavinuuyuku	14098	0.00	1		2.78	7	2.00	2	0.5	0.85		3.5	1.5	0.9	11	1
S. tavinuuyuku	3075	0.00	1	2865	2.57	9	2.00	1.5	0.35	1.1	1	3	1	0.9	16	1
